# Supplementary material for: Salivary microbial profiles in relation to age, periodontal, and systemic diseases
Source: PLoS One. 2018 Mar 14;13(3):e0189374. doi: 10.1371/journal.pone.0189374 (PMC5851536; doi:10.1371/journal.pone.0189374)
Supplement: S3 File — (XLSX) [file pone.0189374.s003.xlsx]

## Sheet: Study dataset
ID	Age	Sex	Smoking	PD group	Heart surgery	Heart disease	Hypertension	Bowel disease	MJD	Tumor	Mental illness	Diabetes	A.naeslundii	S.constellatus	E.nodatum	P.gingivalis	A.actinomycetemcomitans	F.nucleatumssvincentii	C.rectus	T.socranskii	E.saburreum	P.micra	V.parvula	A.oris	S.anginosus	S.sanguinis	H.pylori	S.oralis	C.ochracea	A.israelli	S.intermedia	T.denticola	S.mutans	P.nigrescens	A.odontolyticus	F.nucleatumsspolymorphum	C.showae	F.periodonticum	N.mucosa	F.nucleatumssnucleatum	C.gingivalis	S.gordonii	T.forsythia	S.noxia	S.salivarius	P.melaninogenica	S.mitis	E.corrodens	G.morbillorum
1	39	M	no	PD-	no	no	no	no	no	no	no	no	#	0.0448493	0.00619986	0.150679	0.036028	0.126954	0.0212048	0.0135696	0.041502	0.022868	0.119783	0.0219969	0.0200444	0.04515	0.012453	0.068541	0.067251	0.022951	0.051389	0.099419	0.0945962	0.0597041	0.112509	0.097651	0.076659	0.21259	0.67085	0.129403	0.087492	0.0289629	0.034887	0.0565569	0.0679829	0.0756678	0.247902	0.868574	0.0882306
2	57	F	yes	PD-	no	yes	no	no	yes	no	no	yes	0.014658	0.0261377	0.00326518	0.186648	0.014556	0.0525212	0.0203622	0.00824017	0.25275	0.177529	0.119926	0.0246864	0.0203091	0.053008	0.016324	0.062416	0.230552	0.037704	0.049344	0.09636	0.101575	0.0872999	0.0777688	0.0681872	0.090111	0.081195	0.362274	0.127244	0.066131	0.0255957	0.061829	0.0533722	0.343285	0.0560955	0.175271	0.221009	0.0355739
3	21	M	yes	PD-	no	no	no	no	no	no	no	no	0.160993	0.140995	0.0426217	0.405612	0.085395	0.154604	0.0522845	0.0344266	0.391747	#	1.73221	0.353617	0.16345	0.291152	0.071495	0.653362	0.292695	0.315393	0.233699	0.184671	0.381738	0.729905	1.52622	0.316293	0.40814	0.578864	7.38496	0.516627	0.331306	0.316017	0.11096	0.42917	1.73262	4.19577	1.10499	1.96031	0.322988
4	32	M	no	PD-	no	no	no	no	no	no	no	no	0.047315	0.0810077	0.0116989	0.0729791	0.042798	0.0559077	0.0232542	0.0038142	0.123284	0.052227	0.311577	0.0919875	0.10189	0.202051	0.049348	0.239643	0.124167	0.0828581	0.126115	0.072522	0.190408	0.0874333	0.30828	0.143807	0.181297	0.236504	0.676675	0.187428	0.089259	0.148933	0.047478	0.175704	0.823137	0.364308	0.484787	0.526734	0.125893
5	64	M	no	PD+	no	no	no	no	no	no	no	no	0.093848	0.10402	0.0321584	0.301143	0.116105	0.152759	0.0550303	0.0224866	0.155261	0.065939	0.512081	0.15332	0.109027	0.178479	0.052023	0.407787	0.211204	0.152716	0.136828	0.121889	0.232911	0.105191	0.515541	0.344395	0.364942	0.529795	7.98339	0.311848	0.733639	0.17779	0.066621	0.234529	0.332557	0.807537	0.872272	6.88148	0.325614
6	34	F	no	PD-	no	no	no	no	no	no	no	no	0.086978	0.104504	0.0104898	0.0951928	0.03976	0.0509329	0.016881	0.00100901	0.057233	0.031485	0.443953	0.13274	0.0934235	0.167114	0.038713	0.27279	0.115353	0.114941	0.161687	0.103156	0.240991	0.124326	0.351066	0.0889246	0.171994	0.15453	1.19306	0.136154	0.074309	0.148963	0.055763	0.195395	2.22927	0.242979	0.721352	0.366523	0.12571
7	56	M	no	PD-	no	no	no	no	no	no	no	no	0.407819	0.335972	0.0769496	0.719824	0.196424	0.400377	0.15184	0.0478325	0.466721	0.203571	3.08545	0.56253	0.382634	0.439456	0.12387	1.4133	0.388236	0.543465	0.342197	0.226396	0.62798	1.14091	3.38226	0.724017	0.728381	1.8308	10.0022	0.624022	1.53418	0.492424	0.172541	0.700058	1.07365	6.23512	4.08597	8.4956	0.703693
8	37	M	no	PD-	no	no	no	no	no	no	no	no	0.272905	0.355206	0.0533085	0.548508	0.148436	0.191961	0.0889407	0.0268395	0.253908	0.094214	0.93428	0.395805	0.377062	0.570627	0.098942	0.954246	0.275695	0.335905	0.392877	0.17277	0.72447	0.587366	2.15525	0.25665	0.524017	0.504144	4.79578	0.325098	0.221226	0.536165	0.108132	0.489617	4.16982	4.22674	2.59473	3.28838	0.48076
9	29	M	no	PD-	no	no	no	no	no	no	no	no	0.271421	0.499495	0.0686144	0.599595	0.198138	0.223879	0.105562	0.0382737	0.281154	0.131558	1.15491	0.388202	0.367648	0.664054	0.095724	1.04972	0.250318	0.323836	0.465548	0.177587	0.837621	0.212866	2.15453	0.287337	0.578945	0.444495	3.24811	0.307804	0.153114	0.493495	0.124476	0.613635	8.21512	2.85582	3.40485	1.30131	0.491308
10	65	M	yes	PD	yes	yes	no	no	yes	no	yes	no	0.064501	0.107099	0.0123049	0.302756	0.054044	0.0892582	0.0316976	0.0278415	0.112531	0.034546	0.377819	0.0561541	0.0427821	0.158039	0.024912	0.16566	0.103683	0.048272	0.121891	0.099675	0.121933	0.0491831	0.23239	0.0727187	0.185477	0.241029	2.29578	0.156467	0.0487	0.0581972	0.08192	0.0952825	0.290751	0.325615	0.531346	0.195556	0.0856172
11	42	F	no	PD-	no	no	yes	no	no	no	no	no	0.028161	0.00153586	0.00663585	0.0530714	0.016326	0.0606949	0.0264552	0.00947347	0.060215	0.015865	0.0794578	0.0101803	0.00104662	0.047871	0.016968	0.018226	0.030931	0.00292338	0.017985	0.047036	0.0101011	0.00288673	0.0179403	0.0239726	0.05293	0.07349	0.134195	0.0561312	0.043184	0.00829603	0.028771	0.0102753	0.02358	0.0302033	0.082502	0.0640019	0.0502976
12	18	F	no	PD-	no	no	no	no	no	no	no	no	0.07858	0.0662702	0.0162289	0.167452	0.119339	0.122171	0.0455967	0.0384815	0.142148	0.050957	0.435511	0.0812478	0.051758	0.184849	0.037161	0.206835	0.096391	0.0453258	0.091194	0.060395	0.125328	0.0542901	0.160375	0.0945273	0.165608	0.187606	1.06261	0.159193	0.057088	0.0873952	0.03906	0.113786	0.199636	0.166548	0.540191	0.974786	0.129704
13	65	F	no	PD	no	no	no	no	yes	no	no	yes	0.117068	0.201419	0.0329369	0.482206	0.144404	0.255541	0.12809	0.05294	0.185035	0.151784	0.498019	0.115215	0.166421	0.435654	0.066714	0.551468	0.203976	0.126767	0.265709	0.239454	0.398187	0.202135	0.3434	0.201728	0.334967	0.320888	3.19841	0.25766	0.102386	0.28758	0.347002	0.352746	2.13541	0.189321	2.77356	1.98358	0.268464
14	83	M	no	PD+	no	no	yes	no	no	no	no	no	0.2447	0.175146	0.0421686	0.697718	0.241338	0.234008	0.122648	0.0355593	0.305173	0.102772	0.638286	0.253782	0.143073	0.317036	0.073464	0.545173	0.31743	0.220881	0.265115	0.15595	0.374631	0.172159	0.701895	0.290432	0.571302	0.458183	11.2448	0.35622	0.292084	0.214788	0.099282	0.430585	1.47222	1.06065	2.37357	10.2296	0.453311
15	44	M	no	PD-	no	no	no	no	yes	no	no	no	0.474852	0.615841	0.138349	1.17665	0.259401	0.437283	0.173248	0.0635957	0.780722	0.31578	2.39708	0.540429	0.540732	0.836137	0.15623	3.60375	0.485768	0.475533	0.76848	0.396475	1.18446	0.838467	1.7974	0.569467	0.768187	1.19752	6.82344	0.596598	0.312877	0.87551	0.241975	1.01669	5.34975	7.12914	8.26072	5.12528	1.12488
16	28	F	no	PD-	no	no	no	no	no	no	no	no	0.396445	0.479364	0.103015	1.25856	0.256254	0.4385	0.203993	0.158831	1.0875	0.392148	5.97849	0.596516	0.412293	0.739593	0.172423	1.01407	0.654666	0.414992	0.642486	0.625868	0.878569	1.03424	2.22679	0.435322	0.964494	0.84186	8.88724	0.786634	0.289933	0.54324	0.555037	1.48785	9.78626	7.61016	3.82707	4.43108	0.463773
17	40	F	no	PD-	no	no	no	no	no	no	no	no	0.2661	0.299539	0.102579	0.99948	0.373933	0.405493	0.165818	0.0586638	0.479891	0.293331	2.27021	0.334332	0.254253	0.482285	0.108702	0.809448	0.363182	0.217572	0.422093	0.307011	0.569152	0.678733	0.70062	0.340061	0.545253	0.681913	7.16791	0.451929	0.217447	0.376972	0.310251	0.703221	4.17204	7.15132	3.42632	4.71542	0.322508
18	69	M	no	PD-	no	no	no	no	no	no	no	no	0.263178	0.26134	0.0673309	0.647798	0.254593	0.245186	0.15223	0.0497204	0.429958	0.199866	2.42778	0.381761	0.232693	0.404602	0.132418	0.681043	0.273454	0.26979	0.349341	0.332532	0.514006	0.354486	1.54226	0.296972	0.554101	0.535368	10.8262	0.458336	0.14516	0.300669	0.231071	0.619374	3.08839	3.31242	2.04347	9.73705	0.391941
19	63	M	no	PD-	no	no	no	yes	yes	no	no	no	0.098668	0.171791	0.0263933	0.482611	0.109802	0.211601	0.127481	0.0495194	0.37617	0.156799	1.36668	0.136788	0.12121	0.315113	0.128175	0.300942	0.205896	0.116972	0.303147	0.278511	0.279159	0.293644	0.49781	0.171556	0.455412	0.454312	6.42785	0.463298	0.126824	0.151314	0.272726	0.324327	2.23731	1.76442	0.909049	2.7328	0.235214
20	50	M	yes	PD	no	no	no	no	yes	no	no	no	0.099878	0.145257	0.0328413	0.435917	0.071009	0.108209	0.0848837	0.0457399	0.208435	0.100195	0.98561	0.12576	0.0963035	0.169814	0.043814	0.198207	0.133257	0.0841121	0.171159	0.263218	0.179266	0.202592	0.459177	0.101296	0.288254	0.225664	4.30477	0.181206	0.067846	0.0898043	0.138872	0.238065	1.10113	3.03388	0.811786	0.582601	0.167808
21	76	F	no	PD+	no	yes	yes	no	yes	no	no	no	0.104581	0.181924	0.73111	5.78759	0.181371	0.381281	0.157274	0.0836347	0.283693	0.444815	0.455638	0.12068	0.097851	0.383541	0.063165	0.576392	0.252061	0.107715	0.227833	0.902525	0.238463	0.479912	0.31027	0.308405	0.492424	0.381242	4.70802	0.467335	0.131541	0.130774	0.652923	0.318056	0.643746	0.253426	4.08315	2.04122	0.209289
22	65	F	no	PD+	no	no	yes	no	no	no	no	no	0.152152	0.146329	0.0557547	0.489767	0.192224	0.199575	0.0952505	0.0160234	0.295948	0.096767	0.868585	0.172193	0.104195	0.269821	0.050238	0.349637	0.158064	0.115025	0.194392	0.121478	0.257446	0.262649	0.734255	0.193565	0.25569	0.398089	1.08268	0.214047	0.09205	0.160982	0.086775	0.296234	0.504821	2.19473	0.998032	1.30184	0.273006
23	31	F	no	PD-	no	no	no	no	yes	no	no	no	0.149364	0.339882	0.0415924	0.846501	0.33109	0.267915	0.137375	0.0813571	0.519246	0.228779	0.959626	0.155065	0.182683	0.438176	0.099321	0.794663	0.292901	0.148028	0.448541	0.50667	0.458303	0.244095	0.5382	0.268986	0.787383	0.660011	6.35392	0.58039	0.122712	0.251276	0.214678	0.434455	2.33868	1.57445	3.67189	4.35471	0.511244
24	61	F	yes	PD+	no	no	no	yes	yes	no	yes	no	0.302347	0.27628	0.147239	1.12113	0.236275	0.357534	0.176091	0.176516	0.648174	0.425952	5.12549	0.429256	0.177269	0.435727	0.170029	0.597199	0.340075	0.357514	0.432705	0.62902	0.43693	0.403163	1.55969	0.331465	0.771574	0.663991	4.91973	0.56721	0.18547	0.294366	0.410556	0.622905	0.903275	3.76174	2.10344	1.2443	0.373491
25	32	M	yes	PD-	no	no	no	no	no	no	no	no	0.447515	0.381699	0.109333	0.915227	0.275225	0.469197	0.206958	0.0631286	0.752943	0.221998	1.89257	0.57277	0.322105	0.610789	0.104868	0.968272	0.283563	0.488049	0.421675	0.242334	0.600378	0.479094	3.98074	0.561194	0.622621	1.46718	3.59525	0.456238	0.208687	0.465691	0.120056	0.566239	2.41254	3.54567	2.56638	3.38131	0.597286
26	58	M	no	PD	no	no	no	no	yes	no	no	yes	0.595317	0.742194	0.168002	1.76131	0.378073	0.579045	0.268129	0.1844	1.09937	0.450781	6.56657	0.916262	0.611995	0.827651	0.179244	1.5535	0.527366	0.547637	0.716193	0.66983	0.863462	2.27404	4.04107	0.664441	0.987451	1.60383	6.06794	0.894354	0.35089	0.655527	0.369464	1.01446	5.12482	10.4686	4.46959	3.14689	0.77751
27	81	M	no	PD+	no	no	no	no	yes	no	no	yes	0.407596	0.527351	0.0911547	1.4608	0.462699	0.325254	0.241117	0.158247	0.8836	0.264706	2.17615	0.291271	0.318803	0.637992	0.159588	1.0707	0.426199	0.238511	0.5575	0.524069	0.665798	0.42597	0.961033	0.359923	1.08734	0.590367	8.1858	0.614005	0.197127	0.523169	0.679179	0.683537	5.41837	3.3552	4.65731	4.23715	0.493037
28	53	M	no	PD-	no	no	no	no	no	no	no	no	0.3297	0.552049	0.0724598	1.19928	0.2059	0.406209	0.135627	0.134777	0.817838	0.209779	1.86573	0.295165	0.301656	0.366756	0.15337	0.816663	0.331117	0.261018	0.382818	0.276375	0.623934	0.642777	1.30879	0.46265	0.428508	0.798122	4.78191	0.530606	0.147784	0.288632	0.188398	0.455207	1.94021	5.71061	5.01887	2.99691	0.400603
29	21	F	no	PD-	no	no	no	no	no	no	no	no	0.167213	0.134515	0.0239555	0.32097	0.072749	0.0982139	0.0420023	0.0295555	0.194648	0.046823	1.045	0.14083	0.0654799	0.118128	0.028887	0.192931	0.090864	0.117655	0.103638	0.058423	0.254323	0.349338	0.5167	0.10185	0.112579	0.176068	0.642893	0.117793	0.051758	0.0900706	0.033217	0.217601	1.03452	2.87007	0.598749	0.576166	0.157827
30	34	M	no	PD-	no	no	no	no	no	no	no	no	0.037383	0.0293181	0.0226305	0.0636498	0.029784	0.0453309	0.0130156	0.000368413	0.03848	0.022702	0.0999586	0.0239012	0.0156536	0.059158	0.006312	0.087086	0.031962	0.0199011	0.032126	0.034691	0.0637466	0.0196091	0.0826414	0.0365878	0.037852	0.061963	0.433475	0.0477524	0.011324	0.032521	0.017314	0.0403102	0.216253	0.0831404	0.316997	0.334354	0.0507588
31	48	M	no	PD	no	no	no	no	no	no	no	no	0.020879	0.0160593	0.00639521	0.544564	0.022154	0.0240862	0.0148023	0.000974841	0.021714	0.006587	0.0490505	0.0188257	0.0108206	0.03626	0.012553	0.054068	0.038485	0.01691	0.026244	0.031262	0.0406337	0.0277792	0.0828475	0.0423306	0.068	0.101944	0.880201	0.0459564	0.023325	0.0238179	0.010979	0.0315925	0.0604212	0.113236	0.219974	1.13339	0.0536677
32	31	M	no	PD-	no	no	no	no	no	no	no	no	0.011135	0.0189174	0.000744214	0.0615261	0.01044	0.0181642	0.00369292	0.00468857	0.019907	0.013392	0.0644067	0.00959572	0.00538113	0.01987	0.000481	0.036723	0.011121	0.00359762	0.019056	0.011467	0.0262024	0.0053212	0.0273753	0.0229834	0.020675	0.044249	0.156962	0.0284021	0.003514	0.0158048	0.005794	0.0145589	0.0743537	0.0407238	0.129534	0.150195	0.0240159
33	36	F	no	PD-	no	yes	no	no	no	no	no	no	0.057518	0.0610921	0.00721915	0.165357	0.068798	0.0842485	0.0247028	0.00320835	0.097614	0.039843	0.313049	0.0745463	0.0386796	0.091068	0.018641	0.158937	0.066968	0.0568613	0.059384	0.040877	0.123991	0.118502	0.198406	0.0946725	0.087339	0.185356	0.970469	0.0979157	0.045641	0.057765	0.018776	0.0989219	0.269941	0.77146	0.447861	1.32874	0.117203
34	25	F	yes	PD-	no	no	no	no	no	no	yes	no	0.050767	0.0926591	0.012267	0.206963	0.041324	0.0498053	0.0232943	0.00706308	0.155724	0.045428	1.03142	0.103168	0.0458779	0.091317	0.018682	0.154373	0.067727	0.0538828	0.081003	0.058336	0.174561	0.0803163	0.166582	0.0547802	0.077309	0.12055	0.836631	0.111417	0.026017	0.0639678	0.014598	0.143632	1.50326	0.803483	0.421842	0.285444	0.0859993
35	33	M	no	PD-	no	no	no	no	yes	no	no	no	0.055697	0.0609374	0.00764508	0.11467	0.02262	0.0861786	0.0379561	0.00277183	0.071436	0.032901	0.233736	0.071398	0.0280553	0.086126	0.009377	0.103097	0.06515	0.0577494	0.039824	0.040147	0.0829767	0.0720832	0.210771	0.0796019	0.082834	0.108974	0.361796	0.087157	0.019301	0.0404305	0.036972	0.0810264	0.43041	0.307699	0.209063	0.247847	0.0583179
36	27	M	no	PD-	no	no	no	no	no	no	no	no	0.148602	0.198993	0.0367359	0.36357	0.125125	0.146314	0.0647011	0.0435533	0.171122	0.071412	1.57512	0.230868	0.15409	0.283571	0.05113	0.547743	0.145982	0.171581	0.22142	0.12213	0.391555	0.158891	0.539886	0.141782	0.147397	0.263746	2.09503	0.168452	0.047884	0.209273	0.027923	0.255602	2.22322	2.20436	0.947187	1.20697	0.216031
37	66	F	no	PD-	no	no	yes	no	no	no	no	no	0.061754	0.102165	0.0365822	0.177215	0.10867	0.113071	0.0416987	0.03127	0.095068	0.053729	0.401281	0.0809427	0.0893165	0.170958	0.033435	0.35152	0.088068	0.0801641	0.121022	0.081147	0.174495	0.104075	0.214225	0.110444	0.116223	0.214853	1.83493	0.153703	0.037088	0.119995	0.050933	0.133626	0.393522	0.575673	0.847076	1.38656	0.155119
38	22	F	no	PD-	no	no	no	no	no	no	yes	no	0.120534	0.108293	0.0282922	0.328012	0.065559	0.148948	0.0423056	0.00444755	0.17709	0.063272	3.53967	0.332252	0.105383	0.338683	0.044894	0.708246	0.157961	0.142692	0.164001	0.070078	0.20998	0.616787	0.597763	0.213229	0.124702	0.320332	0.384451	0.16205	0.056876	0.170877	0.028755	0.292637	0.971069	5.23175	1.42457	0.539439	0.168563
39	24	F	no	PD-	no	no	no	no	no	no	no	no	0.151968	0.185763	0.0490957	0.669051	0.184878	0.127822	0.0722277	0.0848876	0.203476	0.10912	2.17106	0.280937	0.133472	0.371027	0.092254	0.607839	0.219212	0.182636	0.292433	0.199604	0.334633	0.108559	0.501472	0.125852	0.293355	0.360142	3.9356	0.331186	0.052821	0.194684	0.118675	0.315543	1.81212	1.16662	2.20085	0.94595	0.202502
40	29	M	yes	PD-	no	no	no	no	no	no	no	no	0.114694	0.140319	0.0685616	1.70033	0.126006	0.112787	0.132009	0.0898236	0.258517	0.096083	1.04867	0.184813	0.111943	0.263369	0.065584	0.34054	0.236983	0.156684	0.261089	0.239833	0.267901	0.214085	0.742904	0.158495	0.376344	0.372634	3.63164	0.29529	0.05033	0.129022	0.197299	0.429928	2.35861	0.89195	1.21349	0.55823	0.139875
41	77	M	no	PD-	no	no	no	no	no	no	no	no	0.016798	0.0333553	7.49893e-05	0.0298875	0.02352	0.0170592	0.00697521	0.00137336	0.046026	0.029103	0.213559	0.0207664	0.0222156	0.069901	0.013675	0.115849	0.026689	0.00898896	0.059644	0.070775	0.0737113	0.00658926	0.0247135	0.0203185	0.054582	0.053429	0.528922	0.0335804	0.021951	0.0260294	0.028273	0.0523394	0.620461	0.0846055	0.475721	0.132665	0.0247264
42	38	F	no	PD	no	no	no	no	no	no	no	no	0.065595	0.0474003	0.00790509	0.125039	0.082245	0.0695844	0.0314685	0.00805686	0.11433	0.028567	0.316795	0.0809996	0.0465009	0.145406	0.053604	0.147787	0.082057	0.0742718	0.086012	0.071581	0.115025	0.0875837	0.330268	0.0878868	0.137147	0.209044	2.09825	0.113549	0.042724	0.0630772	0.033431	0.137888	0.257585	0.306909	0.371159	1.13762	0.0862922
43	43	F	no	PD-	no	no	no	no	no	no	no	no	0.072927	0.0980095	0.00713625	0.213482	0.104787	0.0979185	0.0524976	0.0152181	0.119364	0.033029	0.416237	0.0827228	0.070735	0.228367	0.086782	0.351905	0.142321	0.0810644	0.150414	0.104945	0.161878	0.0371986	0.285898	0.100011	0.223107	0.271278	3.12818	0.162694	0.096949	0.115487	0.052522	0.219356	0.629875	0.177819	1.40649	1.2418	0.111964
44	50	M	no	PD-	no	no	no	no	no	no	no	no	0.145314	0.195648	0.0249142	0.471128	0.161854	0.159022	0.071354	0.0292958	0.273508	0.085	0.860685	0.199932	0.16425	0.411749	0.097776	0.640148	0.208353	0.185644	0.327092	0.178098	0.407983	0.191706	0.671599	0.187623	0.426449	0.380961	4.58087	0.260291	0.085579	0.270046	0.138972	0.350611	2.50224	2.2648	2.90337	1.82127	0.230424
45	64	F	no	PD-	no	no	no	no	no	no	no	no	0.076603	0.121392	0.0159918	0.27562	0.142536	0.0998861	0.0504658	0.00942631	0.185427	0.055975	0.562542	0.0987244	0.10311	0.255021	0.056787	0.391768	0.120702	0.103261	0.166864	0.105429	0.207884	0.0820213	0.307799	0.135643	0.229112	0.307559	2.03451	0.171013	0.11112	0.161431	0.061408	0.196972	0.685828	0.656239	0.565052	1.21559	0.134715
46	34	F	no	PD-	no	no	no	no	no	no	no	no	0.191086	0.236043	0.0312197	0.471278	0.118035	0.143807	0.0683959	0.0341026	0.467186	0.109789	1.82738	0.280022	0.201873	0.391602	0.072334	0.632678	0.197422	0.248779	0.297963	0.150847	0.439038	0.315954	0.962398	0.166832	0.343321	0.293045	2.7658	0.309505	0.087573	0.30729	0.122582	0.408075	3.64997	1.66625	2.93472	1.14862	0.227977
47	60	M	no	PD-	no	no	no	yes	no	yes	no	no	0.126137	0.159018	0.0245212	0.477744	0.191859	0.128403	0.0657577	0.0383806	0.252463	0.089563	0.695319	0.140638	0.140507	0.345044	0.078316	0.603411	0.195993	0.140773	0.253812	0.171025	0.302348	0.14914	0.319566	0.144326	0.331616	0.291185	4.53568	0.244799	0.094598	0.216596	0.140823	0.365326	3.58566	1.44829	3.41994	2.05381	0.28375
48	76	F	no	PD-	no	no	no	no	no	no	no	no	0.261725	0.234335	0.0479638	0.637159	0.237968	0.274532	0.103502	0.0421688	0.474568	0.120446	1.791	0.328543	0.211305	0.372324	0.100942	0.536388	0.251172	0.29733	0.365867	0.261239	0.43699	0.395327	1.68654	0.368406	0.748619	0.937812	4.73799	0.461224	0.160763	0.307334	0.191391	0.590124	2.77124	1.92791	1.75276	2.5909	0.328107
49	69	F	no	PD+	no	no	no	no	yes	no	no	yes	0.126649	0.15597	0.0276425	0.390167	0.258601	0.157516	0.106254	0.0271373	0.253971	0.061337	0.415997	0.126087	0.101338	0.383152	0.053878	0.49574	0.211981	0.127758	0.253141	0.185779	0.268186	0.180968	0.317988	0.205885	0.394081	0.395113	6.11039	0.305165	0.160814	0.212394	0.207376	0.349426	0.670557	0.91506	2.19019	3.70111	0.201339
50	46	M	yes	PD-	no	no	no	no	no	no	no	no	0.20008	0.359761	0.0416191	0.595281	0.14714	0.195629	0.104037	0.049907	0.402234	0.142803	2.01074	0.252188	0.249003	0.491646	0.09651	0.782214	0.243759	0.216794	0.444108	0.284828	0.584334	0.215789	0.923131	0.238965	0.564393	0.443318	3.15782	0.300356	0.123294	0.443269	0.237707	0.462933	6.87646	2.34207	2.29364	0.958095	0.324838
51	83	F	no	PD-	no	no	no	no	yes	no	no	no	0.137344	0.172755	0.0179283	0.828151	0.119212	0.178582	0.0629579	0.106823	0.241749	0.126279	2.48476	0.191977	0.0524096	0.212713	0.10277	0.21248	0.197412	0.112612	0.278591	0.34454	0.174538	0.0832536	0.533302	0.152933	0.609139	0.40851	6.87399	0.39124	0.064651	0.106062	0.269243	0.316085	1.65106	0.167792	0.811618	0.637114	0.116536
52	40	M	no	PD-	no	no	no	no	no	no	no	no	0.443423	0.572662	0.159089	1.4307	0.332516	0.480769	0.156473	0.0729941	0.873501	0.268504	5.38514	0.525752	0.293168	0.746546	0.141111	1.08726	0.480958	0.463789	0.525993	0.46239	0.796729	2.1703	1.72545	0.54168	0.753094	1.16607	2.81173	0.63332	0.236698	0.569678	0.276502	0.950406	7.58104	9.13285	3.50504	2.02815	0.505936
53	58	F	no	PD-	no	no	no	no	no	no	no	no	0.365387	0.57524	0.0731346	1.97138	0.709664	0.388252	0.249302	0.272866	0.691023	0.292103	4.2361	0.391427	0.248143	0.834974	0.247517	0.904199	0.573535	0.360537	0.740436	0.941497	0.634826	0.587079	2.19026	0.534644	1.60749	1.2838	7.11584	0.768787	0.259215	0.42002	0.555349	0.635014	1.61779	6.78825	2.92137	2.59073	0.35607
54	66	M	no	PD-	no	no	yes	no	no	no	no	no	0.279255	0.439729	0.0801508	0.66855	0.309086	0.330364	0.128394	0.0496944	0.424381	0.161349	2.76861	0.330579	0.334589	0.653848	0.111053	1.31913	0.29078	0.273557	0.529944	0.329422	0.74323	0.505021	1.54214	0.391021	0.669078	0.753317	1.50335	0.403604	0.165571	0.534527	0.154436	0.536337	3.60748	3.91786	4.50547	1.61648	0.454591
55	21	M	no	PD-	no	no	no	no	no	no	no	no	0.534362	1.01456	0.154535	1.89736	0.525209	0.732974	0.307258	0.29658	1.08628	0.448135	3.84143	0.651325	0.685304	1.70932	0.343621	3.86476	0.662826	0.629696	1.62112	1.73907	1.3114	2.1151	2.28281	0.840497	1.9533	2.19232	8.07284	1.11852	0.494	1.06091	0.723387	1.09187	9.34706	9.55407	7.56173	4.546	0.843775
56	20	M	no	PD-	no	no	no	no	no	no	no	no	0.044584	0.059743	0.0115344	0.122781	#	0.168208	0.034599	0.0103488	0.106173	0.039957	0.498216	0.0307218	0.0376412	0.05296	0.017703	0.097869	0.057216	0.0276736	0.0868	0.089777	0.0838033	0.17983	0.0987397	0.153239	0.151486	0.43568	1.80341	0.055643	0.121528	0.151587	0.088813	0.15088	0.334983	2.28183	0.444062	1.63946	0.216398
57	45	M	no	PD-	no	no	no	no	no	no	no	no	0.014504	0.00966697	0.00453113	0.0402579	0.04432	0.0395362	0.00872242	0.00824198	0.031296	0.011564	0.142891	0.0109333	0.00740401	0.017253	0.012515	0.030174	0.021062	0.00635499	0.023092	0.046141	0.0310386	0.0267116	0.0559983	0.0604045	0.071084	0.138559	0.138943	0.0398939	0.038605	0.158157	0.059195	0.066772	0.0739702	0.220489	0.183409	0.294144	0.0916085
58	23	F	no	PD-	no	no	no	no	no	no	no	no	0.049867	0.100386	0.0196477	0.156747	0.073953	0.14288	0.0299819	0.0112904	0.070356	0.066247	0.656906	0.051038	0.0408974	0.049338	0.021893	0.11306	0.08271	0.0616134	0.055808	0.068112	0.133353	0.224298	0.329215	0.180302	0.142118	0.366428	0.997366	0.120124	0.095981	0.267586	0.060051	0.173298	0.392644	2.00633	0.373286	1.18731	0.237103
59	47	M	no	PD-	no	no	no	no	no	no	no	no	0.026899	0.0597133	0.00376813	0.0976629	0.076192	0.0633995	0.0187385	0.0161541	0.028691	0.026158	0.190738	0.0221982	0.0321331	0.048014	0.01677	0.114528	0.04145	0.0268945	0.059055	0.047698	0.0915365	0.03802	0.141883	0.098539	0.121482	0.238399	1.27415	0.104915	0.056162	0.0926682	0.053261	0.0639948	0.21057	0.790289	0.507285	1.2402	0.151426
60	20	M	no	PD-	no	no	no	no	no	no	no	no	0.030916	0.0181996	0.00231963	0.0707577	0.040127	0.0578048	0.0429737	0.00940359	0.047936	0.025443	0.179546	0.0284953	0.0127337	0.042283	0.012902	0.064421	0.041686	0.0352099	0.039373	0.027573	0.0418024	0.0881278	0.288235	0.102019	0.073019	0.186581	0.755243	0.0869283	0.063918	0.0487085	0.032067	0.0831118	0.116409	0.707246	0.258052	0.752404	0.126739
61	23	M	no	PD-	no	no	no	no	no	no	no	no	0.009555	0.00778232	0.00012167	0.0248158	0.021664	0.0219762	0.00247844	0.00181767	0.029374	0.014528	0.155783	0.0123472	0.00451736	0.036442	0.002829	0.025954	0.026189	0.00543439	0.016074	0.019879	0.0130463	0.0247821	0.119516	0.0482348	0.05744	0.097003	0.17246	0.0466737	0.025753	0.041887	0.03749	0.0450116	0.0638855	0.619326	0.166026	0.234242	0.0577067
62	50	F	yes	PD	no	yes	no	yes	yes	yes	no	no	0.026196	0.0562492	0.00733041	0.0682561	0.023744	0.057477	0.00892216	0.0105749	0.031221	0.056137	0.453165	0.0459644	0.0387131	0.058875	0.009185	0.106535	0.043201	0.0304256	0.038229	0.03249	0.084805	0.0761218	0.152796	0.0824214	0.072928	0.188474	0.268385	0.0686311	0.042688	0.0660685	0.042479	0.0850791	0.186725	0.539968	0.31074	0.229315	0.111609
63	57	F	no	PD-	no	no	no	no	yes	no	no	no	0.013455	0.0144094	0.00179456	0.0454998	0.034908	0.0352212	0.00570044	0.00168439	0.011291	0.047323	0.0902393	0.0159162	0.00365313	0.018394	0.004066	0.03528	0.022954	0.0125286	0.028706	0.040651	0.0255465	0.0336732	0.0684063	0.103334	0.099195	0.18006	1.4424	0.0740242	0.037538	0.0179889	0.048213	0.0442821	0.0417546	0.095016	0.183187	1.48855	0.0682825
64	81	M	no	PD	no	no	yes	yes	no	no	no	no	0.03701	0.0861301	0.000360794	0.10695	0.069995	0.10387	0.018466	0.00894963	0.051259	0.02703	0.202536	0.0262391	0.0275824	0.063469	0.01965	0.123918	0.048212	0.032685	0.056109	0.039985	0.0881508	0.0518901	0.136092	0.161189	0.115753	0.461149	3.10688	0.141773	0.069775	0.0622267	0.054766	0.0950192	0.160846	0.304162	0.54584	2.46515	0.149038
65	59	F	no	PD-	no	no	no	no	yes	no	no	no	0.048555	0.112947	0.0229142	0.193027	0.065089	0.10545	0.0275752	0.00732618	0.054904	0.058971	0.387492	0.054907	0.049565	0.113424	0.021637	0.217724	0.081139	0.0524136	0.111839	0.06248	0.126522	0.130529	0.186922	0.0976671	0.14394	0.232388	1.88645	0.114633	0.061816	0.0919444	0.098275	0.11966	0.314007	2.16716	0.53437	1.55775	0.192984
66	76	M	no	PD-	no	no	yes	no	no	no	no	no	0.127599	0.121903	0.0204036	0.437393	0.082	0.0894009	0.0260602	0.0177543	0.145128	0.078093	0.751792	0.123779	0.0636138	0.140166	0.054275	0.238295	0.121466	0.138547	0.15436	0.142838	0.203914	0.152008	0.791063	0.149798	0.284081	0.272357	2.91039	0.201232	0.063963	0.10364	0.213421	0.250212	0.54989	0.700895	0.961996	1.02931	0.221579
67	56	M	no	PD+	no	no	yes	no	yes	no	no	no	0.18621	0.431524	0.189141	2.21427	0.131549	0.408314	0.164654	0.0674113	0.269305	0.237089	2.53687	0.254013	0.365169	0.664652	0.191207	1.8039	0.297143	0.305977	0.579953	0.490135	0.827721	0.264002	0.621361	0.499382	0.689462	0.767561	3.88625	0.537595	0.203397	1.01576	0.599805	0.468804	1.86849	0.63607	7.58981	1.76204	0.992291
68	33	M	no	PD-	no	no	no	no	no	no	no	no	0.147336	0.211968	0.0326111	0.804234	0.115068	0.177937	0.0560455	0.0396135	0.205507	0.134696	1.63131	0.13916	0.0943348	0.242944	0.079905	0.499691	0.230512	0.152604	0.312035	0.27219	0.339504	1.02158	0.705544	0.305645	0.594897	0.569351	4.92603	0.513525	0.154134	0.245449	0.39449	0.490581	1.50439	6.02174	3.88067	1.54338	0.39456
69	35	M	no	PD-	no	no	no	no	no	no	no	no	0.03339	0.123538	0.00336208	0.279083	0.065327	0.120371	0.0168257	0.0355185	0.100515	0.074849	0.338312	0.0306247	0.0406196	0.113672	0.038079	0.166062	0.088666	0.0309253	0.117555	0.150382	0.154242	0.196535	0.202014	0.244254	0.201657	0.661466	1.76565	0.321375	0.081532	0.0852789	0.118438	0.151238	0.242848	1.26907	0.753825	0.579488	0.118446
70	71	F	no	PD-	no	no	no	no	no	no	no	no	0.038351	0.0596096	0.0117729	0.312846	0.046149	0.0808024	0.0297009	0.00719462	0.094899	0.055757	0.478659	0.0476354	0.0331218	0.087107	0.022541	0.061711	0.074008	0.0502406	0.112064	#	0.137551	0.0845925	0.32983	0.10864	0.153487	0.250931	1.94401	0.25986	0.062434	0.0524785	0.090781	0.120696	0.22785	0.332244	0.386737	0.456026	0.109589
71	27	F	no	PD-	no	no	no	no	no	no	no	no	0.234955	0.139201	0.0304532	0.462145	0.07823	0.233095	0.0536381	0.044385	0.26755	0.131588	0.863594	0.26023	0.0594209	0.140658	0.056792	0.172735	0.167201	0.200833	0.20819	0.347301	0.273393	0.326662	2.18094	0.354761	0.341312	0.881138	3.4321	0.671702	0.14189	0.108761	0.151777	0.283574	0.631274	3.16413	0.676091	1.28749	0.227655
72	32	M	no	PD-	no	no	no	no	no	no	no	no	0.008854	0.0165539	0.00661688	0.0701178	0.015691	0.0522201	0.018203	0.00764863	0.0626	0.056414	0.107924	0.00868083	0.00599444	0.056714	0.011824	0.029336	0.062849	0.0157484	0.05695	0.152663	0.0511394	0.0391377	0.055837	0.0699189	0.149443	0.260893	0.750705	0.164902	0.032549	0.0214097	0.053151	0.0375665	0.137634	0.284294	0.256375	0.229937	0.0625819
73	22	F	no	PD-	no	no	no	no	no	no	no	no	0.342759	0.361038	0.120713	1.17317	0.412081	0.54708	0.20662	0.0657982	0.384992	0.279176	2.91721	0.379361	0.194744	0.487199	0.145642	0.627283	0.407528	0.33411	0.406646	0.45852	0.600633	0.782631	1.60717	0.97541	1.04088	2.19759	8.52008	1.18375	0.697743	0.351312	0.209209	0.540141	0.848547	5.53461	2.01627	7.96917	0.830407
74	75	M	no	PD	no	no	yes	no	no	no	no	no	0.37254	0.343552	0.0802064	1.07096	0.223453	0.313264	0.0847982	0.0586795	0.384755	0.244345	1.49033	0.351387	0.142112	0.307232	0.089204	0.431026	0.259277	0.3166	0.386446	0.740238	0.438879	1.00166	4.32197	0.484086	0.639305	0.864638	5.34839	0.677538	0.190716	0.244168	0.307105	0.512723	1.23026	4.37633	2.68688	2.17755	0.47429
75	23	M	no	PD-	no	no	no	no	no	no	no	no	0.487495	0.508977	0.252695	1.52861	0.6793	1.00387	0.184608	0.110529	0.8521	0.566339	5.87235	0.720248	0.326032	0.546447	0.243014	0.997851	0.611351	0.53154	0.573639	0.915275	0.850466	1.37369	3.06213	1.58921	1.22222	3.35251	11.6212	1.5405	0.487361	0.439794	0.390303	0.750399	1.20314	9.25094	4.07291	11.0628	1.17655
76	46	M	no	PD-	no	no	no	no	no	no	no	no	0.074905	0.0705104	0.0276608	0.136873	0.078045	0.0537803	0.0152304	0.0197098	0.076334	0.057492	0.379628	0.021007	0.0221038	0.076407	0.035435	0.067545	0.091766	0.017857	0.089862	0.170645	0.103729	0.0383671	0.113073	0.0821749	0.163714	0.2401	1.07757	0.215732	0.03926	0.0474149	0.07652	0.0962104	0.206235	0.324788	0.470169	0.535468	0.145085
77	33	M	no	PD-	no	no	no	no	no	no	no	no	0.178998	0.540999	0.0510613	1.02744	0.299113	0.250749	0.0843497	0.102578	0.481719	0.282822	1.49875	0.146514	0.138733	0.417956	0.132515	0.439987	0.229945	0.118377	0.451918	0.614756	0.485396	0.238679	0.764989	0.342342	0.893709	1.03466	6.38658	0.792252	0.143612	0.238897	0.333268	0.41924	1.70567	3.3937	3.92055	3.07644	0.55427
78	42	F	no	PD-	no	no	no	no	no	no	no	no	0.052805	0.108708	0.00100278	0.168467	0.049045	0.0685462	0.0219397	0.0070445	0.132509	0.10235	0.213994	0.0177722	0.0271354	0.143102	0.02719	0.077664	0.064512	0.0274927	0.110937	0.133503	0.0902053	0.0494431	0.133275	0.0682186	0.172426	0.232285	2.10892	0.298502	0.050051	0.0495513	0.123814	0.0683177	0.389792	0.20305	0.482015	0.433801	0.0811852
79	30	F	yes	PD-	no	no	no	no	no	no	no	no	0.056979	0.0916123	0.0420803	0.226021	0.060911	0.129221	0.0330846	0.0113993	0.161692	0.121162	0.479777	0.047927	0.0277405	0.085866	0.035025	0.130601	0.085531	0.0422916	0.104238	0.170363	0.0943913	0.0837438	0.117029	0.109572	0.178984	0.315836	2.31122	0.336542	0.13277	0.0767625	0.112421	0.10772	0.323521	0.528166	0.436765	0.617025	0.112512
80	27	M	no	PD-	no	no	no	no	no	no	no	no	0.354393	0.935964	0.144249	1.57927	0.374611	0.47266	0.183575	0.300571	1.09339	0.717801	4.89054	0.343215	0.249508	0.897312	0.297115	0.867112	0.657338	0.332135	0.930484	2.29706	1.00797	1.00982	1.57478	0.561292	2.04667	1.73861	7.4703	1.73501	0.278358	0.428315	0.951409	0.942128	5.00008	6.22429	5.28316	2.45324	0.613083
81	66	M	no	PD+	no	yes	yes	yes	yes	no	yes	no	0.283998	0.459774	0.264197	1.07216	0.387391	0.40021	0.173243	0.124721	0.400238	0.358103	2.36438	0.1746	0.127604	0.45842	0.160854	0.521911	0.392054	0.190376	0.378408	0.703536	0.354204	0.953483	0.882201	0.408874	0.83489	0.859541	5.71897	0.80197	0.285113	0.237383	0.342939	0.42478	0.846703	4.98564	2.8167	2.00805	0.326953
82	27	F	yes	PD-	no	no	no	yes	no	no	yes	no	0.101012	0.0372636	0.0340856	0.60601	0.040999	0.103914	0.0900746	0.0889853	0.147076	0.070856	0.115506	0.020336	0.0212181	0.07024	0.030111	0.051944	0.089833	0.049175	0.060935	0.115393	0.0484945	0.117123	0.0208451	0.120524	0.176087	0.170036	1.07457	0.111723	0.067388	0.0175638	0.069353	0.194914	0.0720404	0.150696	0.054985	0.407496	0.0593307
83	29	F	no	PD-	no	no	no	no	no	no	no	no	0.131424	0.342699	0.0642908	0.525962	0.146481	0.273851	0.0965556	0.0634295	0.271335	0.175551	0.531868	0.103302	0.161371	0.408923	0.137288	1.40141	0.22277	0.110675	0.386667	0.458971	0.446238	0.182033	0.271777	0.274949	0.394165	0.510663	3.17999	0.404095	0.163997	0.309504	0.175663	0.267062	0.699213	1.17766	7.4284	1.31263	0.381947
84	39	M	no	PD-	no	no	no	no	no	no	no	no	0.095914	0.134646	0.0170995	0.292532	0.0401	0.0631402	0.0382414	0.0166311	0.114117	0.03905	0.619174	0.157695	0.0857146	0.170672	0.044525	#	0.12381	0.121354	0.098175	0.070188	0.138527	0.120282	0.376241	0.0515155	0.151755	0.105625	1.175	0.139865	0.075934	0.173288	0.051378	0.169605	0.647404	0.688781	0.970453	0.483264	0.13602
85	27	M	yes	PD	no	no	no	no	no	no	no	no	0.007052	0.0114678	0.00386501	0.0272654	0.005441	0.011154	0.00370629	0.00118431	0.027782	0.02468	0.0476567	0.00691318	0.00387388	0.023347	0.005714	0.014751	0.02049	0.00358567	0.008823	0.016505	0.00635767	0.00835943	0.034654	0.0133187	0.021038	0.021793	0.0614596	0.0256594	0.018621	0.0104638	0.019761	0.0172972	0.0351033	0.0621895	0.106354	0.0862748	0.0265546
86	51	F	no	PD-	no	no	no	no	no	no	no	no	0.00609	0.00670314	0.000634586	0.0144076	0.019518	0.0123001	0.00434594	0.00725078	0.011989	0.014362	0.0410603	0.0107568	0.0115761	0.027202	0.004554	0.044314	0.014784	0.00696704	0.018567	0.009931	0.0159855	0.0051633	0.0485646	0.0152929	0.031023	0.031388	0.142058	0.0177129	0.020237	0.0175319	0.01521	0.0180095	0.0353632	0.0320863	0.296205	0.234095	0.0391852
87	39	M	no	PD-	no	no	no	no	no	no	no	no	0.060315	0.0448265	0.0275187	0.30365	0.128013	0.11706	0.0360702	0.0109502	0.165675	0.041207	0.728823	0.136622	0.0622723	0.07094	0.026155	0.124641	0.078644	0.127152	0.054282	0.042079	0.116317	0.440639	0.357959	0.127534	0.153157	0.237768	2.41048	0.130311	0.066062	0.0638059	0.044234	0.198437	0.249459	2.17391	0.424916	3.49784	0.183486
88	53	F	no	PD-	no	no	yes	no	no	no	no	no	0.011403	0.0406212	0.00352035	0.0403523	0.018582	0.0142248	0.00867194	0.0116803	0.079001	0.006587	0.136691	0.0231086	0.0187584	0.033007	0.014801	0.195679	0.029986	0.0168891	0.016406	0.018758	0.0229152	0.00583903	0.0269246	0.0148619	0.040798	0.025495	0.0708958	0.0390036	0.015546	0.0316845	0.017554	0.0255607	0.0512042	0.0569407	0.564033	0.115892	0.0375909
89	49	F	yes	PD+	no	no	no	no	no	no	no	no	0.040763	0.0407829	0.0675216	0.105238	0.045624	0.0953348	0.0246053	0.0423519	0.076021	0.030536	0.386807	0.0646216	0.0281158	0.038455	0.013688	0.047269	0.035498	0.0524985	0.029119	0.038588	0.0459879	0.0801761	0.410735	0.154007	0.121726	0.08766	0.217956	0.112535	0.040329	0.0407461	0.037648	0.165515	0.0926522	0.0870324	0.179613	0.338605	0.0990594
90	21	M	no	PD-	no	no	no	no	no	no	no	no	0.044695	0.0355656	0.0108526	0.147016	0.062578	0.0640327	0.0156162	0.0123404	0.055198	0.016164	0.197146	0.0380822	0.0223924	0.042229	0.008776	0.072937	0.034725	0.0405551	0.029511	0.030476	0.0459551	0.0518131	0.185786	0.0681357	0.083362	0.170733	0.705382	0.0923653	0.026297	0.0380684	0.024428	0.064978	0.146842	0.771055	0.296378	0.842807	0.106854
91	51	F	yes	PD	no	no	no	no	no	no	no	yes	0.017262	0.0281997	0.0189159	0.0638751	0.024093	0.0204178	0.00493989	0.0162831	0.070426	0.00514	0.0470941	0.00689111	0.0106423	0.02583	0.008495	0.05006	0.025302	0.00800661	0.021555	0.031266	0.0218277	0.0118961	0.029635	0.0270131	0.035299	0.049893	0.254743	0.0386649	0.011853	0.0207944	0.016528	0.02276	0.0882862	0.0838856	0.254801	0.104619	0.0356738
92	30	F	no	PD-	no	no	no	no	yes	no	no	no	0.046623	0.043722	0.00880615	0.113117	0.057952	0.0479801	0.0170287	0.00704797	0.074577	0.012023	0.147593	0.0419208	0.0164852	0.041251	0.007732	0.059752	0.052089	0.0306772	0.023148	0.014411	0.0339803	0.053828	0.201752	0.054042	0.085405	0.145153	0.786735	0.0713467	0.06675	0.0269244	0.016729	0.0569834	0.0997451	0.289249	0.210347	0.751438	0.0635641
93	55	M	yes	PD+	yes	yes	yes	no	no	no	no	no	0.044376	0.0267662	0.0039912	0.0584515	0.023974	0.0303003	0.0126095	0.00533584	0.034178	0.012876	0.190181	0.0372016	0.0105035	0.038999	0.007423	0.06247	0.031576	0.0285887	0.029611	0.026075	0.0348567	0.041102	0.242936	0.0320812	0.055125	0.056493	0.098914	0.0479941	0.016754	0.0263355	0.011816	0.0628112	0.106559	0.367848	0.180959	0.178731	0.0469094
94	67	M	no	PD	no	no	no	no	no	no	no	no	0.067636	0.0702285	0.040027	0.69881	0.061417	0.0776644	0.0432248	0.00709903	0.134158	0.036436	0.336475	0.0918675	0.0352693	0.242693	0.0211	0.126979	0.102789	0.0951603	0.065827	0.056418	0.0879332	0.188382	0.376475	0.102144	0.176059	0.216321	1.04126	0.184849	0.057431	0.0939475	0.073548	0.141134	0.247351	3.139	0.505397	0.492031	0.137191
95	47	M	yes	PD-	no	no	no	no	yes	no	no	no	0.16462	0.117468	0.0378026	0.259912	0.089938	0.113803	0.0396938	0.00196232	0.119769	0.043149	0.756316	0.173819	0.0470468	0.116646	0.021423	0.143728	0.087376	0.151616	0.078899	0.063491	0.127526	0.252366	1.12492	0.13204	0.166739	0.292216	1.16757	0.155869	0.061453	0.0896016	0.038777	0.221023	0.238896	3.13686	0.443582	1.54999	0.143576
96	48	M	no	PD-	no	no	no	no	no	no	no	no	0.073968	0.106637	0.0159928	0.179591	0.072332	0.0785087	0.0374941	0.00692194	0.09352	0.023266	0.390281	0.0895566	0.0631013	0.223599	0.029421	0.412145	0.099313	0.0835343	0.121701	0.061855	0.145987	0.107388	0.42994	0.117909	0.172731	0.265445	1.36446	0.149858	0.169061	0.141788	0.043101	0.155633	0.278845	2.06394	2.04346	1.07887	0.188548
97	26	F	yes	PD-	no	no	no	no	no	no	no	no	0.053297	0.070298	0.0098918	0.198149	0.071646	0.0426849	0.0265055	0.012913	0.155863	0.025755	0.344789	0.0676332	0.049829	0.132269	0.029862	0.22789	0.073495	0.0643873	0.103413	0.113037	0.136251	0.0689161	0.360438	0.0746718	0.17184	0.173162	1.58318	0.157265	0.047668	0.11128	0.099105	0.140544	0.873371	1.18724	0.871789	0.548245	0.107738
98	34	F	no	PD-	no	no	no	no	no	no	no	no	0.043702	0.0626988	0.00682701	0.121517	0.067101	0.0342063	0.0144785	0.00385493	0.042947	0.025571	0.2239	0.0439603	0.0246886	0.137171	0.027018	0.14701	0.108719	0.044334	0.057379	0.057985	0.0768437	0.10258	0.334217	0.0670638	0.131062	0.138473	1.69117	0.0961967	0.062733	0.0746882	0.038925	0.105257	0.234417	0.610566	0.81045	1.18352	0.095104
99	78	M	no	PD-	no	yes	yes	no	no	no	no	no	0.163656	0.132924	0.0417163	0.410356	0.141537	0.143436	0.0564115	0.0354881	0.235259	0.061642	0.94932	0.22956	0.0785691	0.199821	0.057378	0.219037	0.144293	0.182797	0.138532	0.220704	0.200325	0.458059	1.37285	0.212207	0.295032	0.454965	2.15716	0.308007	0.105772	0.188827	0.154217	0.483263	0.870824	2.29917	0.719179	1.31676	0.239491
100	62	M	no	PD	no	no	no	no	no	no	no	no	0.066743	0.191962	0.0162484	0.550637	0.130983	0.0922795	0.0752561	0.0920397	0.362824	0.162378	0.501894	0.0782935	0.0511882	0.186697	0.080093	0.277715	0.200826	0.0648645	0.199304	0.522366	0.151489	0.157457	0.433213	0.166511	0.434607	0.508869	4.16948	0.315085	0.0877	0.14182	0.353748	0.262635	0.54456	1.42913	2.52429	0.526231	0.161846
101	77	F	no	PD+	no	yes	yes	no	yes	no	no	no	0.086138	0.145255	0.0128883	0.358432	0.14466	0.0870688	0.0399002	0.020627	0.107518	0.046502	0.600046	0.0950495	0.0591662	0.314307	0.049135	0.33676	0.143162	0.0912026	0.137412	0.151345	0.131928	0.0571306	0.390904	0.133817	0.264044	0.344296	6.98371	0.279625	0.133772	0.242803	0.131284	0.206838	0.289868	0.579434	2.62506	5.39712	0.224605
102	27	M	no	PD-	no	no	no	no	no	no	no	no	0.064804	0.127664	0.00594831	0.163557	0.051594	0.0476998	0.0251296	0.0296301	0.105774	0.048205	0.617329	0.0627309	0.0508435	0.13641	0.025125	0.170853	0.085766	0.0429913	0.1189	0.108925	0.128413	0.0745925	0.390631	0.0638443	0.17619	0.131714	1.25743	0.128134	0.058776	0.123817	0.080169	0.176525	0.97856	1.40383	0.61434	0.388663	0.114854
103	79	F	no	PD+	no	no	no	no	no	yes	no	no	0.07468	0.109921	0.0197146	0.342894	0.147334	0.074689	0.0524185	0.0401566	0.168275	0.069381	0.796623	0.10092	0.0456975	0.15274	0.042226	0.162958	0.161178	0.0740624	0.15109	0.212062	0.136517	0.178923	0.399885	0.116408	0.273079	0.236676	3.2755	0.213704	0.076809	0.105965	0.117078	0.215591	0.427709	4.6761	0.553568	2.59698	0.154179
104	79	F	no	PD	no	yes	yes	no	no	no	no	no	0.128	0.0934585	0.0257062	0.522699	0.129863	0.133356	0.0778315	0.0455354	0.231541	0.06145	0.859607	0.245644	0.0521075	0.138358	0.049911	0.176069	0.156938	0.18144	0.124313	0.222455	0.156114	0.257362	1.4019	0.182003	0.340025	0.35946	4.78551	0.292356	0.168058	0.0965446	0.180328	0.372057	0.28579	1.45833	0.712486	5.52488	0.171586
105	28	M	no	PD-	no	no	no	no	no	no	no	no	0.066821	0.267308	0.0227281	0.896095	0.17933	0.136822	0.108946	0.134831	0.41681	0.209171	1.15915	0.103584	0.0601371	0.266612	0.126363	0.292177	#	0.0961952	0.406465	0.968293	0.171813	0.159839	0.468774	0.202602	1.06543	0.542391	6.13024	0.630943	0.099073	0.114523	0.463818	0.309178	1.33736	0.97265	1.74783	0.656083	0.134319
106	44	F	no	PD-	no	no	no	no	yes	no	no	no	0.04269	0.0522875	0.00369877	0.122528	0.056093	0.0550006	0.025548	0.0171904	0.118376	0.03063	0.282068	0.0590681	0.0229496	0.112421	0.020076	0.10087	0.106656	0.0543556	0.075722	0.131573	0.0483249	0.0419234	0.245189	0.0627229	0.131403	0.157111	0.905522	0.161134	0.055623	0.0735063	0.07049	0.133114	0.265539	0.260612	0.29256	0.456349	0.0687874
107	61	F	no	PD	yes	no	yes	no	no	no	no	no	0.135846	0.169518	0.0233086	0.42207	0.147455	0.107131	0.073419	0.0465698	0.292204	0.092768	0.77185	0.153685	0.0780072	0.367671	0.062948	0.357334	0.204212	0.131055	0.233016	0.245949	0.164028	0.226942	0.6653	0.13892	0.321712	0.323563	4.3757	0.36085	0.114186	0.152877	0.216806	0.312627	0.398047	1.42016	0.906588	3.56979	0.218879
108	40	M	no	PD-	no	no	no	no	yes	no	yes	no	0.061786	0.0547174	0.0111458	0.157851	0.047715	0.0708078	0.0345849	0.00650506	0.116999	0.042357	0.630578	0.0844692	0.0381252	0.110192	0.026528	0.107399	0.0879	0.0555986	0.0839	0.089782	0.0792495	0.0982632	0.3284	0.121902	0.198693	0.269147	0.733391	0.180029	0.06031	0.0770994	0.085472	0.231578	0.423114	0.537039	0.376004	0.317288	0.10623
109	50	F	yes	PD	no	no	no	no	no	no	no	no	0.057957	0.102199	0.0100234	0.285532	0.071185	0.0746465	0.0377346	0.0324331	0.188248	0.043169	0.50603	0.0553805	0.0329936	0.148555	0.034098	0.157439	0.140314	0.0399412	0.133921	0.21614	0.100099	0.0767694	0.280237	0.0954612	0.248887	0.239208	2.11176	0.232458	0.059169	0.0544815	0.126122	0.167523	0.495133	0.522232	0.530728	0.265564	0.0781149
110	62	F	no	PD	no	no	yes	no	no	no	no	no	0.132984	0.384574	0.0335928	1.1933	0.068834	0.167379	0.145587	0.124656	0.40952	0.0946	0.258866	0.0481207	0.0844704	0.417859	0.055518	0.726928	0.330758	0.10596	0.320854	0.22416	0.252057	0.118075	0.084985	0.1442	0.371794	0.253896	1.56336	0.242313	0.169422	0.160795	0.147324	0.560885	0.751242	1.16278	1.2123	0.47438	0.172388
111	29	M	no	PD-	no	no	no	no	no	no	no	no	0.085262	0.15387	0.0257997	0.247577	0.051816	0.0692464	0.0352608	0.0208143	0.148425	0.063306	0.28212	0.0383688	0.0595829	0.1996	0.043634	0.319809	0.126614	0.0402832	0.148168	0.099396	0.0980813	0.0406571	0.129671	0.0768738	0.16055	0.171121	0.684309	0.128658	0.17767	0.117206	0.072994	0.157745	0.292894	0.137425	0.899204	0.492525	0.150677
112	23	F	yes	PD-	no	no	no	no	no	no	no	no	0.127583	0.0895702	0.0196277	0.278204	0.14395	0.066709	0.0437806	0.0817651	0.249368	0.090734	0.343636	0.212904	0.0700174	0.164979	0.070836	0.433751	0.114415	0.170321	0.225143	1.02128	0.108178	0.0331463	0.652954	0.181045	0.535696	0.544994	3.69415	0.476063	0.053825	0.0666158	0.050283	0.229729	0.307963	0.097095	0.989165	0.415178	0.204848
113	59	M	no	PD	no	no	yes	no	no	no	no	no	0.016333	0.0322857	0.00756202	0.0426211	0.009657	0.0197427	0.00968733	0.00762067	0.066083	0.014278	0.0648768	0.0371932	0.0220917	0.050646	0.014112	0.047142	0.042994	0.0356446	0.037237	0.094657	0.028922	0.0148663	0.134375	0.0355633	0.056245	0.064588	0.562345	0.0759916	0.043259	0.0235143	0.01881	0.0396035	0.123535	0.0853583	0.132606	0.117986	0.0698996
114	55	M	no	PD	no	no	no	no	no	no	no	no	0.042985	0.081685	0.0239332	0.19925	0.028748	0.0413101	0.0303867	0.0203036	0.067283	0.038844	0.239675	0.0745678	0.0453684	0.08412	0.031455	0.120077	0.107178	0.0892804	0.116168	0.148119	0.137409	0.208778	0.381971	0.0902996	0.176746	0.179934	2.65043	0.135787	0.063742	0.0707452	0.07445	0.192633	0.575161	1.84238	0.446386	0.375841	0.131447
115	65	M	no	PD-	no	no	no	yes	no	no	no	no	0.025499	0.0479897	0.00911731	0.0992808	0.031101	0.025698	0.0162437	0.00875205	0.035972	0.015605	0.0917369	0.0317147	0.0280112	0.076455	0.016456	0.082438	0.067142	0.0353253	0.066541	0.065844	0.086631	0.0207787	0.144294	0.0427139	0.081583	0.081156	0.962962	0.0679248	0.029704	0.0479238	0.043944	0.0739335	0.328911	0.174142	0.250116	0.153344	0.0811673
116	44	F	no	PD-	no	no	no	no	no	no	no	no	0.012606	0.0400179	0.00917443	0.08681	0.018984	0.02485	0.0114312	0.0112642	0.061752	0.019434	0.0684551	0.0132234	0.0200566	0.054107	0.017956	0.060887	0.06681	0.0165791	0.046618	0.034474	0.0429463	0.0308285	0.0680959	0.0357608	0.053741	0.068957	0.409869	0.0535641	0.019713	0.0319735	0.01501	0.0553171	0.25964	0.334577	0.242151	0.161333	0.0647928
117	67	F	no	PD+	no	no	yes	no	yes	no	no	no	0.026954	0.046188	0.043599	0.244197	0.033835	0.0473971	0.0248434	0.031725	0.070318	0.027853	0.0772739	0.0257706	0.0301081	0.076986	0.027667	0.108314	0.076941	0.0501768	0.089443	0.060981	0.0772123	0.0223879	0.175022	0.0635806	0.119232	0.101177	1.02845	0.080685	0.032804	0.0425018	0.024729	0.0783273	0.215538	0.129015	0.360819	0.207428	0.118947
118	55	F	no	PD-	no	no	no	no	no	no	no	no	0.014566	0.0221674	0.0107661	0.147362	0.040858	0.0541197	0.0217513	0.0051663	0.096425	0.0116	0.0381349	0.00283653	0.00727102	0.045387	0.009761	0.038681	0.029888	0.0138372	0.033427	0.044835	0.0245849	0.00638902	0.0526835	0.0244301	0.073344	0.053277	0.485587	0.0419752	0.04143	0.0192211	0.011317	0.0245985	0.0903481	0.0450278	0.177904	0.182536	0.0382432
119	#	M	yes	PD-	no	no	no	no	no	no	no	no	0.061428	0.135724	0.0934087	0.730951	0.08219	0.0769196	0.0821932	0.0757971	0.181639	0.108275	0.614519	0.103739	0.0801133	0.193527	0.096382	0.233267	0.186608	0.127523	0.233372	0.247686	0.212868	0.100964	0.622823	0.14618	0.433504	0.439007	3.03232	0.244325	0.092683	0.0830546	0.130091	0.276341	1.00417	1.29851	0.791449	0.435985	0.201747
120	35	M	yes	PD-	no	no	no	no	no	no	no	no	0.029299	0.0493183	0.0139023	0.182595	0.058014	0.0350382	0.0225748	0.0173087	0.095996	0.030867	0.320879	0.040852	0.0184463	0.056367	0.023218	0.050635	0.067224	0.053155	0.062064	0.059978	0.0415333	0.0285764	0.192076	0.0408883	0.106222	0.110042	1.73224	0.0755719	0.042599	0.0201732	0.02572	0.0692006	0.0668911	0.141382	0.290773	0.18169	0.0471287
121	34	F	no	PD-	no	no	no	no	no	no	no	no	0.028869	0.0592074	0.00728281	0.0715283	0.021979	0.028798	0.0137314	0.0233926	0.05333	0.025803	0.132739	0.043107	0.0326762	0.07198	0.015448	0.13909	0.103461	0.0337712	0.055518	0.059534	0.0536212	0.0229857	0.13969	0.0314541	0.058314	0.065284	0.335424	0.0500836	0.02483	0.0408248	0.013555	0.0508677	0.139514	0.292369	0.702174	0.203105	0.0695453
122	56	M	no	PD	yes	no	no	no	no	no	no	no	0.046314	0.0479498	0.0119847	0.0736188	0.039068	0.0448214	0.0160883	0.00338584	0.045553	0.034623	0.368266	0.0656598	0.0308215	0.122694	0.018683	0.089361	0.055203	0.0522184	0.075721	0.086417	0.069243	0.0331337	0.35141	0.0507191	0.105555	0.088309	0.475051	0.0607638	0.057921	0.0652655	0.018734	0.0565235	0.080952	0.495197	0.20872	0.21445	0.0716602
123	57	F	yes	PD-	no	no	yes	yes	yes	no	no	no	0.034426	0.0412765	0.0114669	0.164513	0.043085	0.0371795	0.0156849	0.00206179	0.042501	0.025734	0.141733	0.0298843	0.0207694	0.042539	0.017502	0.048234	0.05761	0.0307977	#	0.0573	0.0385947	0.0298744	0.212878	0.0341678	0.070865	0.070292	0.657101	0.0566841	0.029214	0.0296778	0.031059	0.0492692	0.275718	0.226321	0.171234	0.11688	0.0521832
124	61	M	no	PD	no	no	yes	no	yes	no	no	no	0.04027	0.0373907	0.014144	0.143967	0.034655	0.0462648	0.0174646	0.00472284	0.041279	0.018619	0.142309	0.0427884	0.0223616	0.059362	0.011246	0.068938	0.048988	0.0321411	0.047186	0.049415	0.0489442	0.0178606	0.159975	0.030603	0.078002	0.051723	0.397832	0.0368901	0.046798	0.0302033	0.034094	0.0467408	0.155608	0.289402	0.299821	0.159058	0.0593758
125	74	M	no	PD	no	no	no	no	no	no	no	no	0.044321	0.0779919	0.038095	0.219383	0.040743	0.0762248	0.0519135	0.0328861	0.114229	0.085185	0.25198	0.0417185	0.0316344	0.111238	0.027453	0.085982	0.063016	0.0355001	0.09806	0.079728	0.0777765	0.0383333	0.214082	0.0608473	0.157599	0.126856	1.1999	0.100269	0.059116	0.0529818	0.101139	0.098079	0.564022	0.344895	0.375745	0.194983	0.093773
126	58	M	no	PD-	no	no	yes	no	no	no	no	no	0.030256	0.0377457	0.0106057	0.0862229	0.030123	0.0387597	0.0251393	0.0295408	0.093371	0.025899	0.16893	0.0356149	0.0281311	0.083549	0.020391	0.083562	0.050512	0.0341128	0.073513	0.058439	0.0745021	0.0201803	0.201366	0.0488516	0.131932	0.120619	0.913895	0.0615777	0.061511	0.0453026	0.029804	0.0521443	0.131197	0.115043	0.264939	0.430294	0.0659333
127	43	M	no	PD-	no	no	no	no	no	no	no	no	0.009102	0.0140834	0.00821944	0.0454312	0.01792	0.0195462	0.0177984	0.0093723	0.027055	0.018005	0.0423151	0.0123427	0.0102196	0.032915	0.015247	0.019648	0.035091	0.0148629	0.026285	0.080452	0.0243045	0.0133939	0.0385023	0.0184019	0.050835	0.056025	0.475156	0.0438616	0.020854	0.0134939	0.035051	0.0177072	0.120218	0.0336676	0.111908	0.063125	0.020601
128	59	M	no	PD	no	no	no	no	yes	no	no	no	0.015006	0.0236653	0.00304909	0.0360558	0.013639	0.0275	0.0129007	0.00613977	0.064748	0.013056	0.067221	0.0188391	0.0119093	0.049916	0.042765	0.031166	0.035694	0.0214427	0.025098	0.031677	0.0226268	0.0101468	0.0948734	0.0238616	0.05964	0.061613	0.310729	0.043852	0.034545	0.0148884	0.02499	0.019279	0.0663395	0.0487622	0.099585	0.132928	0.0228619
129	41	M	no	PD	no	no	no	no	no	no	no	no	0.020814	0.106591	0.00565861	0.08011	0.020313	0.0271513	0.0173302	0.0184848	0.067828	0.035178	0.057618	0.0235422	0.0250734	0.089897	0.036042	0.139402	0.102041	0.0229401	0.076363	0.047115	0.0455269	0.019153	0.104737	0.0277126	0.096155	0.107321	0.677519	0.0487125	0.027183	0.0516518	0.043291	0.0393729	0.228985	0.226979	0.508064	0.0839064	0.0372953
130	77	F	no	PD+	no	no	no	no	no	yes	no	no	0.066822	0.115545	0.01713	0.304695	0.096571	0.0718238	0.0504524	0.0742338	0.163964	0.079892	0.361804	0.0826977	0.0526008	0.17168	0.066114	0.248597	0.124315	0.0996228	0.218928	0.245406	0.116336	0.0441982	0.611518	0.0781068	0.263687	0.2914	4.56922	0.25709	0.063717	0.081194	0.207167	0.139496	0.238465	0.248244	0.840275	1.48526	0.123525
131	60	F	yes	PD+	no	no	no	no	yes	no	yes	no	0.025758	0.109911	0.0115711	0.168814	0.05036	0.0451558	0.0323892	0.021412	0.083319	0.050866	0.10799	0.0290069	0.0636509	0.171896	0.038775	0.221515	0.06929	0.0372363	0.182896	0.135793	0.111583	0.0202215	0.203069	0.050776	0.15912	0.136525	1.64844	0.0940795	0.043729	0.108423	0.066863	0.078145	0.397779	0.0986551	0.655758	0.397293	0.0767263
132	74	M	no	PD	no	yes	yes	yes	no	no	no	no	0.020103	0.0257133	0.00609177	0.0969908	0.023214	0.0429184	0.0376064	0.0287736	0.062878	0.034611	0.0539053	0.0192091	0.0181849	0.055436	0.017116	0.037742	0.046294	0.0283064	0.040525	0.064351	0.0347277	0.0136962	0.0444384	0.0281019	0.053584	0.048685	0.599492	0.0423348	0.027209	0.0344627	0.022379	0.0223065	0.0604988	0.0702028	0.163612	0.176372	0.0275597
133	60	F	no	PD-	no	no	no	no	yes	no	no	no	0.020997	0.0571114	0.0113873	0.100479	0.027267	0.0446545	0.03387	0.0206523	0.090499	0.031089	0.0722294	0.0153248	0.0141199	0.054506	0.021224	0.055449	0.041871	0.0254551	0.0529	0.059259	0.0299674	0.0182868	0.0864718	0.0298011	0.07219	0.065747	0.339493	0.0583868	0.031069	0.0190618	0.029339	0.0333224	0.105461	0.0606604	0.250225	0.108415	0.0356956
134	46	M	no	PD-	no	no	no	no	yes	no	no	no	0.042388	0.0933438	0.0455276	0.303895	0.053191	0.0546384	0.0433011	0.0779716	0.19655	0.078567	0.180229	0.0447468	0.0375262	0.111774	0.041864	0.143258	0.090349	0.0643911	0.148115	#	0.0925222	0.0699418	0.316511	0.0719811	0.281617	0.203019	2.99477	0.132178	0.05041	0.0577592	0.123237	0.104116	0.390634	0.667115	0.537043	0.202757	0.0700454
135	55	M	no	#	#	#	#	#	#	#	#	#	0.044549	0.0691812	0.0171852	0.179843	0.070247	0.063999	0.0390617	0.0181344	0.144235	0.051895	0.277562	0.0483204	0.0379188	0.121408	0.034816	0.173926	0.095587	0.0472029	0.09172	0.129994	0.072219	0.0372893	0.151217	0.0570689	0.150999	0.134312	2.38586	0.121757	0.093786	0.0597726	0.044547	0.109502	0.150782	0.431133	0.546065	2.0497	0.091143
136	71	F	no	PD	no	no	yes	no	no	no	no	no	0.044972	0.0759693	0.0181602	0.160461	0.037204	0.04884	0.0305789	0.0425384	0.140448	0.059528	0.185344	0.0446823	0.0350048	0.105483	0.034642	0.140236	0.07128	0.0432371	0.100409	0.10252	0.07523	0.0454135	0.186805	0.0524478	0.123962	0.135308	1.14611	0.101003	0.047119	0.0548724	0.05499	0.0869078	0.470568	0.48796	0.51065	0.264071	0.0847114
137	44	F	yes	PD-	no	no	no	no	yes	no	yes	no	0.07188	0.0504725	0.0262707	0.129058	0.03576	0.0532001	0.0301365	0.0310245	0.117909	0.080803	0.171134	0.0453883	0.0293272	0.086743	0.024672	0.090984	0.051548	0.0513873	0.072372	0.09671	0.0448036	0.0296756	0.298351	0.0432991	0.137302	0.125236	0.623084	0.0797336	0.041516	0.046887	0.048661	0.0795976	0.234828	0.350965	0.353681	0.212673	0.0749257
138	25	F	no	PD-	no	no	no	no	no	no	yes	no	0.042508	0.0770595	0.0168228	0.201563	0.049695	0.0585585	0.0271572	0.0383778	0.162987	0.061192	0.337338	0.0438237	0.0319637	0.169548	0.041185	0.108416	0.072095	0.0415604	0.108132	0.097861	0.074523	0.0301651	0.206646	0.0607888	0.130636	0.096009	1.60459	0.0828896	0.048857	0.0520022	0.071954	0.080278	0.740602	0.292604	0.600027	0.362312	0.0877823
139	54	F	no	PD	no	no	no	no	no	no	no	no	0.050179	0.128878	0.0211287	0.402044	0.07874	0.0700208	0.0480532	0.0813176	0.246173	0.086989	0.355635	0.0549715	0.0594388	0.175502	0.055467	0.287541	0.109181	0.046816	0.194415	0.108136	0.106302	0.0435513	0.212593	0.0890695	0.213333	0.182309	2.51711	0.137614	0.067738	0.110449	0.104361	0.111977	0.578744	0.750932	0.968418	0.525093	0.151465
140	39	M	no	PD	no	no	no	no	no	no	no	no	0.008718	0.0426793	0.00654354	0.0980055	0.019325	0.0262698	0.013708	0.0159391	0.042959	0.035576	0.0399332	0.0238322	0.0140216	0.070047	0.026445	0.099343	0.05584	0.0168737	0.042208	#	0.0815799	0.0175936	0.0579969	0.0344147	0.122022	0.091384	0.466209	0.0591782	0.035894	0.0309714	0.035478	0.0516172	0.0642332	0.077121	0.54283	0.266601	0.0648899
141	64	F	no	PD-	no	no	no	no	yes	no	no	no	0.011046	0.0415841	0.00590113	0.116929	0.019342	0.0262387	0.0157687	0.0275941	0.05201	0.032017	0.108252	0.025348	0.0308923	0.068937	0.032043	0.100357	0.050178	0.039122	0.090898	0.071232	0.160162	0.060196	0.0898421	0.0501927	0.158502	0.132639	0.633444	0.0855696	0.045026	0.0697507	0.053969	0.0806596	0.436741	0.127967	0.362783	0.193789	0.0660758
142	26	F	yes	PD-	no	no	no	no	no	no	no	no	0.020477	0.0369381	0.00755236	0.129876	0.025676	0.0314224	0.0204895	0.0252724	0.047761	0.023904	0.0646	0.051627	0.0290095	0.065321	0.015482	0.173181	0.048852	0.0563639	0.084747	0.091825	0.133777	0.0595317	0.178108	0.0702672	0.138622	0.126893	0.781412	0.119981	0.041791	0.0697549	0.06801	0.0687429	0.148115	0.197798	0.759217	0.269916	0.0768506
143	30	M	no	PD-	no	no	no	no	no	no	no	no	0.015454	0.0342498	0.00524289	0.0706846	0.014473	0.0145604	0.00728451	0.0183417	0.049939	0.029366	0.0505812	0.023754	0.0267265	0.066917	0.014783	0.080919	0.067237	0.0485538	#	#	0.117464	0.0517968	0.154807	0.0443246	0.127311	0.137403	0.592127	0.0913934	0.079693	0.0537464	0.054009	0.0609937	0.404386	0.149227	0.339124	0.212398	0.0509491
144	31	F	no	PD-	no	yes	no	no	no	no	no	no	0.011425	0.0218934	0.00151692	0.0321152	0.010946	0.0226923	0.00802496	0.010249	0.045761	0.037852	0.117876	0.0358084	0.0133893	0.05132	0.012075	0.025113	0.070156	0.0415554	#	0.100361	0.0600233	0.132987	0.103582	0.0480503	0.113534	0.093706	0.457808	0.088878	0.04286	0.0275136	0.038916	0.0559574	0.0770961	0.109823	0.147676	0.219355	0.0307843
145	40	M	no	PD-	no	no	no	no	no	no	no	no	0.007804	0.033466	0.000953737	0.101266	0.009822	0.00810252	0.00243775	0.00354691	0.05941	0.020766	0.0318291	0.0120915	0.00538747	0.037518	0.008363	0.033204	0.044754	0.00988418	0.034117	0.066887	0.0380778	0.0190442	0.0457778	0.0282212	0.057673	0.068111	0.157825	0.0524303	0.039997	0.0314055	0.02794	0.0354141	0.0916344	0.0767799	0.157606	0.112128	0.0364426
146	64	M	yes	PD	no	no	no	no	no	no	no	no	0.018204	0.025603	0.00453992	0.0480661	0.007314	0.0157435	0.00728748	0.00903594	0.075938	0.027812	0.14258	0.0334131	0.0201176	0.05307	0.024076	0.086476	0.051453	0.0409994	0.051205	0.056779	0.0903041	0.0698502	0.213682	0.0370967	0.175788	0.124946	0.46676	0.0818691	0.042854	0.0592836	0.03687	0.0687164	0.142664	0.743309	0.309125	0.0976163	0.0551683
147	37	F	no	PD-	no	no	no	yes	no	no	no	no	0.054351	0.077215	0.0246238	0.189659	0.033909	0.0555698	0.0507265	0.0838908	0.141728	0.073575	0.307704	0.118047	0.0628038	0.10266	0.057114	0.161067	0.112774	0.15001	0.119654	0.198242	0.280091	0.298192	0.447064	0.117409	0.381744	0.3203	2.37477	0.235902	0.116955	0.153092	0.109687	0.159856	0.31514	3.76057	0.346913	0.315045	0.0980249
148	42	F	no	PD-	no	no	no	no	no	no	no	no	0.022341	0.0705303	0.0179636	0.146797	0.031737	0.0404878	0.0313368	0.0623379	0.105488	0.058549	0.343063	0.0459194	0.042468	0.086359	0.041585	0.1197	0.077414	0.0822742	0.112752	0.168865	0.198846	0.144733	0.213542	0.0646714	0.283322	0.322545	4.08322	0.24063	0.099422	0.0958402	0.128432	0.09912	0.289599	4.21357	0.408676	0.512675	0.0635246
149	65	F	no	PD-	no	no	no	no	no	no	no	no	0.047454	0.0981216	0.031754	0.132043	0.040773	0.035979	0.034029	0.0171734	0.075256	0.043334	0.219489	0.0450498	0.037393	0.088484	0.028003	0.162942	0.068433	0.0631929	0.090822	0.082314	0.188956	0.0821792	0.24574	0.0713603	0.175399	0.244609	2.46446	0.12244	0.049398	0.0979152	#	0.131163	0.536112	0.63277	0.414457	0.553751	0.074527
150	44	F	no	PD-	no	no	no	no	no	no	no	no	0.046364	0.10094	0.0103057	0.0970238	0.027352	0.0206019	0.0169444	0.0187556	0.062334	0.025215	0.115956	0.0237294	0.0199016	0.069105	0.02308	0.089441	0.078657	0.0292266	0.090451	0.128377	0.110709	0.0321605	0.122596	0.0362447	0.119032	0.1531	1.13881	0.121712	0.066697	0.0644431	0.068317	0.0626815	0.199631	0.13756	0.397555	0.38382	0.0563768
151	26	F	no	PD-	no	no	no	no	no	no	no	no	0.025327	0.0714045	0.0031257	0.152822	0.025862	0.0139667	0.0146546	0.0257643	0.059878	0.025203	0.115944	0.00694128	0.00640017	0.056674	0.015425	0.04309	0.05122	0.020127	0.079858	0.138957	0.0639681	0.0303137	0.0979911	0.0283417	0.140513	0.178746	2.15072	0.120311	0.034914	0.0299588	0.104812	0.0518473	0.101317	0.433456	0.364093	0.0938123	0.0350173
152	52	F	no	PD	no	no	no	no	no	no	no	no	0.012105	0.0735	0.00635789	0.0648679	0.02682	0.0232318	0.00716781	0.0102187	0.035238	0.019273	0.0783518	0.010234	0.0221991	0.076639	0.017655	0.178145	0.056717	0.0344825	0.082449	0.093229	0.100842	0.0310447	0.0678899	0.0456765	0.078501	0.141943	0.462417	0.0797938	0.033839	0.0619305	0.028604	0.0568264	0.125347	0.0763562	0.900758	0.415115	0.045271
153	28	M	no	PD-	no	no	no	no	no	no	no	no	0.042962	0.217894	0.0120134	0.237274	0.054291	0.0365249	0.0202509	0.0395874	0.121649	0.04544	0.200464	0.043213	0.0834771	0.269737	0.043346	0.296712	0.116089	0.0710211	0.261358	0.323923	0.388846	0.0432606	0.306515	0.066281	0.422717	0.326086	3.01857	0.241183	0.077359	0.191506	0.167595	0.175337	5.46401	0.276471	1.69349	0.377804	0.142893
154	47	F	no	PD-	no	no	no	no	no	no	yes	no	0.01665	0.0502469	0.00838023	0.225561	0.03365	0.0314065	0.0253437	0.0464474	0.096456	0.051767	0.237072	0.0212339	0.0224487	0.072766	0.041267	0.079388	0.076251	0.0334768	0.105164	0.183818	0.131787	0.0570057	0.109489	0.0454474	0.198785	0.16168	0.7606	0.122249	0.053092	0.0534735	0.089449	0.0925538	0.601216	0.309197	0.389617	0.253406	0.052068
155	69	F	no	PD-	no	no	no	no	yes	no	no	no	0.015605	0.0495052	0.00361292	0.0961182	0.0228	0.0273392	0.0125616	0.0121983	0.042508	0.019084	0.0808171	0.0145061	0.0177814	0.069522	0.013743	0.083219	0.036452	0.0303114	0.080691	0.073126	0.0848613	0.0443305	0.0841895	0.028229	0.132795	0.119671	0.592994	0.0968686	0.049164	0.0613628	0.054417	0.0714115	0.133252	0.107954	0.739516	0.466376	0.0576543
156	77	M	no	PD+	yes	no	no	yes	no	yes	no	no	0.043934	0.0903554	0.0149475	0.367855	0.040731	0.0307579	0.0300393	0.0370832	0.091083	0.044193	0.117503	0.052081	0.0172475	0.062759	0.022805	0.069197	0.060757	0.0616484	0.120507	0.164657	0.0956522	0.0376645	0.211553	0.0315274	0.183106	0.162672	4.36903	0.110347	0.051551	0.0449716	0.1127	0.11403	0.176591	0.138835	0.749145	0.200552	0.0634684
157	29	M	no	PD-	no	no	no	no	no	no	no	no	0.025819	0.0746718	0.0054797	0.110804	0.032769	0.0270073	0.023303	0.0480852	0.06277	0.034136	0.0494456	0.0107143	0.0208384	0.082866	0.024677	0.158908	0.05194	0.0194002	0.097505	0.071434	0.0897378	0.0239871	0.103835	0.0299788	0.137685	0.122614	0.592302	0.0784792	0.051356	0.0596258	0.083634	0.0632432	0.329477	0.170047	0.89972	0.200234	0.0430157
158	34	F	no	PD-	no	no	no	no	no	no	no	no	0.013417	0.0383485	0.00337516	0.0716148	0.018937	0.0265054	0.0184009	0.00750968	0.055796	0.032695	0.0578338	0.0135584	0.0101952	0.030163	0.016374	0.032193	0.038203	0.0150883	0.033518	0.053338	0.0412813	0.0234572	0.0982233	0.0358544	0.08401	0.080557	0.432358	0.0714895	0.034988	0.0293557	0.045956	0.0436198	0.115222	0.111335	0.251425	0.315235	0.0617575
159	58	M	no	PD-	no	no	no	no	no	no	no	no	0.050999	0.150884	0.0144339	0.585063	0.079486	0.0738007	0.0692538	0.0949186	0.24275	0.149102	0.576554	0.0592972	0.0481997	0.168725	0.059489	0.140816	0.1433	0.071185	0.217932	0.417158	0.230408	0.155714	0.3101	0.103153	0.539893	0.366659	6.1015	0.304545	0.09346	0.125383	0.203608	0.243155	1.92239	2.27658	0.92246	0.57875	0.127879
160	24	F	yes	PD-	no	no	no	no	no	no	no	no	0.137978	0.104573	0.0297195	0.391454	0.082281	0.102722	0.0475737	0.0385016	0.181974	0.071727	0.789173	0.148636	0.0581432	0.156776	0.041422	0.221135	0.109429	0.126569	0.126473	0.130418	0.197114	0.288834	0.783959	0.199844	0.317653	0.437899	3.29805	0.202824	0.223276	0.159725	0.070898	0.294419	0.383364	2.06419	1.59444	2.74662	0.310463
161	30	F	no	PD-	no	no	no	no	no	no	no	no	0.069054	0.124821	0.0175581	0.279418	0.084082	0.0671857	0.0368327	0.0352923	0.150167	0.068858	0.343106	0.0688335	0.0541693	0.16517	0.040029	0.241229	0.100238	0.0799767	0.145341	0.120468	0.175416	0.087255	0.35282	0.145483	0.236013	0.383838	5.82252	0.169418	0.087434	0.128305	0.066817	0.221041	0.577239	0.898182	0.911728	6.47038	0.205444
162	65	F	yes	PD	no	no	no	yes	yes	no	no	no	0.14132	0.215772	0.0349266	0.775351	0.121568	0.0967817	0.0613333	0.0545576	0.350828	0.137194	0.856305	0.178319	0.128425	0.277167	0.061307	0.486096	0.147482	0.200349	0.273704	0.209963	0.371277	0.246165	0.812772	0.161102	0.376961	0.294152	3.96837	0.220407	0.108985	0.312257	0.179131	0.432005	3.0623	0.805638	4.216	3.13696	0.248461
163	64	M	no	PD	no	no	yes	no	yes	no	no	no	0.148565	0.254252	0.0263354	0.711663	0.16407	0.117652	0.0784797	0.124945	0.308289	0.183225	1.10289	0.142486	0.0959318	0.264024	0.093923	0.344214	0.180085	0.142735	0.286337	0.373571	0.356102	0.261709	0.720853	0.162911	0.702626	0.480762	8.29345	0.329232	0.109737	0.198517	0.271214	0.389792	3.04621	1.66113	3.90877	2.7401	0.249443
164	40	F	yes	PD-	no	no	no	no	no	no	no	no	0.227534	0.193347	0.0222578	0.431832	0.10734	0.073304	0.0476103	0.0616309	0.168306	0.096539	0.86564	0.216322	0.0849993	0.190474	0.053926	0.319908	0.116817	0.179516	0.172031	0.212732	0.235784	0.14572	1.33649	0.114046	0.278198	0.191178	1.89587	0.130658	0.079116	0.16405	#	0.310767	1.14113	3.92441	0.993667	0.829348	0.176121
165	33	M	yes	PD-	no	no	no	no	no	no	no	no	0.233665	0.202021	0.0231761	0.453332	0.110414	0.0785238	0.041651	0.0648888	0.240261	0.087709	0.538017	0.107595	0.077668	0.195816	0.072239	0.21217	0.121412	0.0893477	0.178194	0.249828	0.21214	0.135763	0.480868	0.0738099	0.258257	0.265176	2.64882	0.215207	0.060759	0.142205	#	0.261283	2.3555	1.78006	0.887208	0.928099	0.176283
166	51	F	no	PD	no	no	no	no	no	no	no	no	0.200398	0.066549	0.0508093	0.414285	0.075485	0.136173	0.0467018	0.0352048	0.127576	0.076613	0.409634	0.105175	0.0349721	0.160465	0.048959	0.105988	0.154478	0.0990343	0.079695	0.174768	0.110071	0.781244	0.616989	0.134583	0.200228	0.324049	1.47545	0.197577	0.120625	0.087044	0.122014	0.239758	0.159445	4.79658	0.477581	1.29295	0.150507
167	69	F	no	PD	no	no	yes	no	no	no	no	yes	0.216877	0.13342	0.052502	0.589145	0.242605	0.18819	0.11638	0.0535602	0.232007	0.117279	0.567552	0.0976981	0.0713455	0.276642	0.087702	0.516214	0.223341	0.0947447	0.180639	0.421043	0.197256	0.125475	0.316856	0.204993	0.379683	0.316424	4.68333	0.313379	0.176878	0.265586	0.129405	0.318614	0.381129	0.758518	4.05282	4.14267	0.323304
168	43	M	no	PD-	no	no	no	no	no	no	no	no	0.425544	0.806761	0.136322	1.52566	0.374778	0.620697	0.435426	0.674944	1.02508	0.302771	2.60178	0.62346	0.365888	0.931504	0.200435	0.631257	0.774414	0.445919	0.3545	0.206192	0.750641	0.56531	1.46225	0.289468	1.02591	0.726922	2.53402	0.61896	0.266545	0.295499	0.314352	0.509799	1.57296	4.42156	1.37407	1.51518	0.572384
169	25	M	no	PD-	no	no	no	no	yes	no	no	no	0.267333	0.349276	0.129655	1.02648	0.23271	0.553804	0.374431	0.241084	0.582348	0.304166	1.54342	0.487811	0.222762	0.472408	0.108975	0.404427	0.500342	0.383445	0.208462	0.15418	0.520651	0.576066	1.2572	0.310635	0.561887	0.626854	2.75734	0.497132	0.188834	0.204557	0.201104	0.357993	0.431071	3.89218	0.765466	2.8107	0.372761
170	19	M	no	PD-	no	no	no	no	no	no	no	no	0.233307	0.325721	0.161492	0.875208	0.209824	0.420464	0.221469	0.12134	0.616986	0.438451	1.56573	0.415391	0.202568	0.392987	0.087262	0.39697	0.367099	0.315735	0.176738	0.127343	0.475271	0.50147	1.0841	0.248194	0.535179	0.322158	1.51656	0.432765	0.263767	0.194822	0.161183	0.375536	0.658703	2.57045	0.943145	1.2165	0.377213
171	71	F	no	PD-	no	yes	yes	no	yes	no	yes	no	0.103859	0.147611	0.0723367	0.331529	0.104803	0.313287	0.152362	0.0808906	0.228993	0.228846	0.463718	0.121875	0.0775733	0.163192	0.039699	0.091671	#	0.114556	0.065532	0.045495	0.138118	0.17098	0.399533	0.151535	0.316089	0.251354	0.643226	0.270714	0.142994	0.0643833	0.111497	0.159362	0.0948947	0.995678	0.354176	0.706431	0.149157
172	65	M	yes	PD+	no	no	no	no	no	no	no	no	0.057398	0.13328	0.039657	0.231782	0.06367	0.148893	0.0841303	0.0626933	0.120618	0.137441	0.128816	0.0673842	0.059797	0.161881	0.029535	0.212231	0.077154	0.0698975	0.072046	0.087851	0.316811	0.0378421	0.12224	0.0660177	0.237377	0.109683	0.413556	0.196883	0.076141	0.0989521	0.077882	0.0586573	0.191368	0.103106	0.925266	0.301928	0.123936
173	59	M	no	PD-	no	yes	no	no	no	no	no	no	0.148388	0.159815	0.0682439	0.402721	0.131007	0.273565	0.160005	0.0511965	0.234714	0.172119	0.732018	0.158629	0.125504	0.27832	0.039842	0.294096	0.104364	0.145762	0.106008	0.139063	0.246424	0.190514	0.516834	0.148294	0.265165	0.251785	0.85295	0.281244	0.110535	0.185966	0.109687	0.169341	0.27357	1.65606	0.768498	1.08313	0.183204
174	43	M	no	PD-	no	no	no	no	no	no	no	no	0.137178	0.202891	0.0696945	0.396037	0.217221	0.364262	0.141894	0.0735269	0.185278	0.205245	0.522819	0.126415	0.104916	0.488249	0.039157	0.324475	0.120985	0.085583	0.1313	0.111981	0.224515	0.141035	0.168767	0.172314	0.329647	0.36787	1.12828	0.267239	0.128271	0.193356	0.102277	0.178073	0.297519	0.601682	1.53111	1.59897	0.211925
175	79	F	no	PD+	no	yes	yes	no	no	no	no	yes	0.244093	0.399894	0.107045	1.01634	0.154757	0.354802	0.190358	0.1925	0.533355	0.265405	0.942115	0.233964	0.101293	0.285597	0.045986	0.206896	0.419704	0.179308	0.144669	0.114084	0.298321	0.141425	0.78849	0.125393	0.405621	0.645531	2.69266	0.265166	0.089222	0.148664	0.241598	0.379917	0.618171	1.30919	1.16909	1.41736	0.332724
176	45	M	no	PD-	no	no	no	no	no	no	no	no	0.106869	0.272013	0.0373345	0.309732	0.074636	0.163601	0.126712	0.100708	0.245937	0.252065	0.0314589	0.143045	0.0675575	0.294119	0.026434	0.136342	0.186823	0.0663933	0.095589	0.045181	0.168358	0.0823859	0.373765	0.0696351	0.193603	0.211748	0.997558	0.110411	0.048594	0.113438	0.078017	0.16429	0.767881	0.719076	0.814108	0.408718	0.162477
177	75	M	no	PD	no	no	yes	no	no	no	no	yes	0.130719	0.184573	0.0742448	0.389574	0.097592	0.320671	0.144607	0.0994484	0.31197	0.246237	0.050016	0.136125	0.116714	0.286541	0.049213	0.173617	0.207836	0.158165	0.136148	0.13488	0.229503	0.115801	0.721444	0.240089	0.37509	0.503946	1.74911	0.280628	0.291721	0.175833	0.104965	0.286206	0.513748	1.00128	0.739493	2.18159	0.364044
178	20	M	yes	PD-	no	no	no	no	no	no	no	no	0.100313	0.274069	0.0744803	0.689728	0.087124	0.210209	0.10073	0.136982	0.442112	0.235516	1.05194	0.131526	0.137118	0.428648	0.040993	0.292189	0.230368	0.103851	0.181346	0.101608	0.345029	0.226903	0.405874	0.112748	0.232246	0.282725	1.18774	0.138863	0.13043	0.209598	0.170474	0.364255	1.6658	1.31452	0.985453	0.687771	0.365525
179	53	F	no	PD-	no	no	no	no	no	no	no	no	0.390043	0.368798	0.0890283	0.945423	0.503307	0.568147	0.278576	0.154906	0.683514	0.361125	1.48446	0.592138	0.352713	0.682438	0.149169	0.918999	0.57854	0.53948	0.411835	0.253769	0.724611	0.353996	1.62573	0.551778	0.826451	1.05592	9.77274	0.878884	0.552094	0.423163	0.173096	0.671886	1.37588	1.72561	2.58825	18.3773	1.08297
180	69	F	no	PD	no	no	no	no	yes	no	no	no	0.168204	0.255367	0.0888829	0.840797	0.193614	0.27978	0.146148	0.113576	0.43368	0.226327	1.2956	0.298942	0.167552	0.414807	0.067434	0.354306	0.318037	0.175128	0.246673	0.166652	0.545004	0.445344	0.816014	0.193512	0.381526	0.443445	2.00478	0.32999	0.144414	0.233276	0.114118	0.43291	2.13188	3.43145	1.12214	2.01804	0.435282
181	43	F	no	PD-	no	no	no	no	no	no	no	no	0.585104	0.388279	0.102227	1.00096	0.213112	0.385803	0.155177	0.218044	0.689858	0.339745	1.90818	1.00124	0.333272	0.714427	0.130992	1.00408	0.770309	0.827667	0.494573	0.354073	0.79102	0.974477	3.20964	0.37246	0.502072	0.628494	2.56405	0.433114	0.237052	0.400897	0.233485	0.781444	1.24584	3.46228	2.42731	1.92171	0.902364
182	37	M	no	PD-	no	no	no	no	no	no	no	no	0.613628	1.13383	0.215287	1.61872	0.551833	0.729498	0.475699	1.02542	1.33761	1.09084	3.0006	0.970941	0.989873	1.36721	0.522061	2.01214	1.58099	0.933597	1.26702	1.06574	1.44407	1.09318	1.85639	0.606352	1.29489	1.40153	6.52404	0.654423	0.337445	1.0002	0.86489	1.14638	3.02474	7.51024	5.76227	4.77077	1.36092
183	52	F	no	PD	no	no	no	no	no	no	no	no	0.083905	0.0650598	0.0124635	0.151677	0.073484	0.100435	0.0522078	0.0439497	0.114548	0.119859	0.772486	0.141948	0.0644685	0.12899	0.047266	0.105586	0.129811	0.1409	0.097722	0.090121	0.181255	0.104223	0.404771	0.0797254	0.172169	0.152127	0.386226	0.0911147	0.053276	0.0637423	0.057597	0.145275	0.336263	1.18712	0.2294	0.505596	0.202416
184	26	F	no	PD-	no	no	no	no	no	no	no	no	0.167394	0.238154	0.0459832	0.732125	0.155997	0.359127	0.139538	0.0782413	0.39138	0.227105	1.11927	0.247103	0.174076	0.384967	0.086211	0.559456	0.335478	0.322027	0.324583	0.183055	0.443836	0.398889	0.775769	0.301803	0.383494	0.760043	3.11604	0.584668	0.1559	0.277364	0.165415	0.581609	1.17708	2.61645	1.89129	3.76634	0.50564
185	39	F	no	PD-	no	no	no	no	no	no	no	no	0.257693	0.314153	0.0543089	1.01667	0.337362	0.328453	0.185188	0.293342	0.775148	0.340721	1.55836	0.481264	0.2923	0.695002	0.192324	1.09567	0.747584	0.324935	0.55692	0.353147	0.834422	0.336452	0.909416	0.294231	0.528306	0.792022	4.28726	0.520419	0.241856	0.441232	#	0.51924	1.14922	1.39251	3.1599	2.28524	0.740242
186	65	F	no	PD	no	no	no	no	no	yes	no	no	0.198069	0.287014	0.182994	1.13552	0.201146	0.5884	0.195623	0.106504	0.649528	0.412993	1.19824	0.334927	0.247529	0.517352	0.109292	0.636601	0.390033	0.295294	0.379662	0.305915	0.56991	0.433548	0.83176	0.521331	0.572959	1.11583	3.71666	0.653515	0.261922	0.340896	0.336284	0.518377	0.729806	4.58499	1.52026	4.65493	0.690045
187	63	M	no	PD-	no	no	yes	no	yes	yes	no	no	0.249092	0.29252	0.094556	0.794098	0.198956	0.373992	0.168832	0.146407	0.46353	0.294843	1.41203	0.386149	0.158415	0.38083	0.114419	0.288208	0.64197	0.364524	0.270682	0.242102	0.587674	1.0474	1.24809	0.390112	0.543085	1.05009	3.20827	0.638645	0.266827	0.207233	0.22195	0.563552	1.09438	4.05548	0.703642	2.81431	0.450542
188	62	F	no	PD-	no	no	no	no	no	no	no	yes	0.178261	0.198011	0.0464965	0.505804	0.084603	0.205681	0.116464	0.0708687	0.35144	0.204047	0.907221	0.176238	0.102687	0.246052	0.052977	0.219613	0.238844	0.158325	0.177753	0.146445	0.236213	0.335141	0.63497	0.166571	0.295724	0.409609	1.32601	0.241651	0.158836	0.12802	0.126769	0.309245	0.638457	1.6737	0.680006	1.00363	0.222065
189	51	F	no	PD-	no	no	no	no	no	no	no	no	0.156865	0.217517	0.0418566	0.491922	0.23444	0.195245	0.138517	0.0972692	0.384245	0.175426	1.13966	0.174361	0.13573	0.472812	0.07859	0.435506	0.287084	0.147468	0.273887	0.206963	0.340238	0.162194	0.494752	0.174975	0.332262	0.384018	1.44329	0.283367	0.13407	0.226524	0.165671	0.293091	0.759558	1.59303	0.870143	1.1054	0.252992
190	25	F	yes	PD-	no	no	no	no	no	no	no	no	0.289226	0.329907	0.104029	1.13733	0.193305	0.438803	0.178451	0.329491	0.669284	0.385922	1.3072	0.348963	0.192612	0.428991	0.106347	0.450791	0.667731	0.366596	0.431349	0.360523	0.517787	0.580088	1.14212	0.397358	0.496895	1.02072	3.95481	0.465533	0.206299	0.253902	0.31156	0.593963	1.56166	1.84536	1.28239	1.62286	0.559085
191	63	F	no	PD-	no	yes	no	no	yes	no	no	no	0.286463	0.336103	0.0933868	0.944711	0.240749	0.359232	0.252424	0.24789	0.643857	0.259137	1.39796	0.33008	0.245928	0.565569	0.10541	0.752417	0.588126	0.307607	0.40264	0.381155	0.573321	0.717248	1.16713	0.306295	0.48502	0.723343	3.02672	0.435681	0.221377	0.318352	0.219495	0.540975	1.66736	3.57702	1.6482	2.382	0.670166
192	31	F	yes	PD-	no	no	no	no	no	no	no	no	0.137009	0.111463	0.0364728	0.244889	0.047074	0.151646	0.0693465	0.0901545	0.154687	0.208288	1.08559	0.0889541	0.0484216	0.171058	0.053235	0.115538	0.179078	0.0571916	0.165896	0.241734	0.140715	0.113105	0.253914	0.0735079	0.136149	0.147214	1.00988	0.107152	0.058543	0.0660167	0.117938	0.171668	0.679288	0.40245	0.347414	0.359732	0.15687
193	37	M	yes	PD-	no	no	yes	no	no	no	no	no	0.343018	0.322956	0.10164	0.804301	0.187849	0.467918	0.195756	0.120277	0.554996	0.277121	1.50959	0.386017	0.308874	0.768429	0.126713	0.768561	0.348216	0.281043	0.55879	0.310308	0.75163	0.56753	1.2607	0.487541	0.602493	1.05195	2.85801	0.608439	0.23977	0.506625	0.369237	0.733778	2.47709	1.76827	1.83889	2.48667	0.862646
194	63	M	no	PD-	no	no	yes	no	no	yes	no	no	0.341058	0.318097	0.0932275	0.668673	0.113816	0.349308	0.223755	0.187725	0.641048	0.286155	1.35573	0.238136	0.140306	0.493509	0.118873	0.290138	0.509041	0.219305	0.385617	0.544007	0.47813	0.544701	1.15981	0.285124	0.486704	0.737702	3.05683	0.402025	0.164141	0.225439	0.492961	0.649914	2.17198	1.83873	1.13313	1.74669	0.414346
195	71	F	yes	PD+	no	no	no	no	yes	no	yes	no	0.480653	0.658929	0.202345	1.35839	0.300725	0.412613	0.299823	0.668966	1.02229	0.561009	1.12221	0.207941	0.206249	0.843835	0.341388	1.03469	1.43507	0.252798	0.739185	1.09966	0.653195	0.193796	1.04057	0.274956	1.08747	1.39336	6.43407	0.6978	0.374053	0.349262	1.16185	0.670719	2.00432	1.14154	2.31131	1.24398	0.449335
196	56	M	no	PD-	no	no	no	no	no	no	no	no	0.370531	0.433277	0.114454	1.27	0.363268	0.438182	0.720069	0.346578	0.809811	0.260673	2.14523	0.666818	0.310619	0.674305	0.182719	0.463242	0.929643	0.753696	0.396004	0.377622	0.695487	1.11492	1.12825	0.421783	0.582437	0.723554	5.4893	0.564087	0.202794	0.272935	0.218779	2.79064	1.2347	7.0578	1.09646	3.36018	0.441961
197	60	F	no	PD-	no	no	no	no	no	no	no	no	0.047157	0.035707	0.0222692	0.491231	0.10204	0.167004	0.144103	0.15527	0.268827	0.073935	0.23847	0.055102	0.0362685	0.118718	0.027794	0.044572	0.224593	0.0721235	0.070002	0.095348	0.103184	0.0621211	0.106668	0.183478	0.147975	0.356881	1.45087	0.143025	0.125199	0.0418433	0.062511	0.559801	0.116012	0.606627	0.077439	0.645367	0.082648
198	28	F	no	PD-	no	no	no	no	yes	no	no	no	0.155655	0.139132	0.199792	1.87375	0.172854	0.385992	0.252684	0.162223	0.649218	0.285036	1.30561	0.300733	0.17974	0.370139	0.127115	0.233757	0.494965	0.343006	0.19754	0.211527	0.358429	0.832185	0.952264	0.231569	0.237465	0.340127	1.40321	0.259804	0.182654	0.157925	0.154968	1.1039	0.589994	4.99399	0.44977	0.64219	0.274968
199	66	M	no	PD	no	no	no	no	no	no	no	no	0.183028	0.193722	0.107456	1.31637	0.444915	0.469643	0.297536	0.0681918	0.593656	0.169155	1.16935	0.37272	0.319205	0.617601	0.109629	0.42776	0.345048	0.380867	0.266585	0.181991	0.457492	0.177214	0.786337	0.331166	0.304761	0.563407	3.58873	0.313497	0.308467	0.317837	0.091779	0.671372	0.593456	1.48388	0.723883	7.2324	0.570836
200	40	F	no	PD-	no	no	no	no	no	no	no	no	0.109176	0.0640158	0.0634571	1.19036	0.307418	0.325121	0.218327	0.0859809	0.239486	0.075421	1.01196	0.193103	0.107197	0.261146	0.080656	0.11231	0.255694	0.241349	0.115234	0.118346	0.184584	0.114259	0.57691	0.254187	0.220263	0.556907	1.44714	0.23083	0.20951	0.117499	0.108351	0.521035	0.217957	1.30141	0.250717	1.89378	0.298269
201	42	M	yes	PD-	no	no	yes	no	no	no	no	no	0.080386	0.124661	0.164218	1.36171	0.186667	0.248849	0.161486	0.0637989	0.223654	0.104008	1.03457	0.14737	0.0932095	0.354135	0.05197	0.135928	0.288569	0.151619	0.104601	0.10056	0.197044	0.425097	0.199847	0.194559	0.162749	0.470138	2.05511	0.212532	0.118865	0.183721	0.077856	0.52272	0.385514	4.61131	0.471317	1.89435	0.272131
202	48	M	no	PD-	no	no	no	no	no	no	no	no	0.214976	0.197723	0.0771149	1.85004	0.301783	0.228237	0.247773	0.177809	0.324732	0.121989	0.977402	0.449049	0.19373	0.50922	0.06169	0.244185	0.428186	0.320417	0.189335	0.121135	0.398086	0.116908	0.6863	0.191082	0.221506	0.303045	2.565	0.277023	0.105873	0.236757	0.099314	1.15507	1.21972	0.983354	0.643793	1.97498	0.35523
203	33	F	no	PD-	no	no	no	no	no	no	no	no	0.175486	0.196867	0.0777744	1.45944	0.191922	0.211997	0.182506	0.10755	0.343774	0.140026	0.722498	0.331317	0.202719	0.479084	0.066759	0.564822	0.280049	0.217542	0.203989	0.124623	0.378665	0.320747	0.442693	0.208708	0.201774	0.228197	1.72309	0.272145	0.108722	0.25333	0.0866	0.882081	0.665127	2.14697	1.9246	1.025	0.293045
204	73	M	no	PD-	no	yes	no	no	no	no	no	no	0.066942	0.138398	0.0573563	1.00708	0.110797	0.11956	0.125027	0.146149	0.15596	0.059603	0.691906	0.0690336	0.0529159	0.186647	0.027125	0.059859	0.225106	0.0574762	0.091763	0.076688	0.115381	0.0522616	0.0915177	0.112015	0.133028	0.216685	1.4941	0.229001	0.058006	0.0700941	0.103001	0.566929	0.32091	0.730354	0.140769	0.422433	0.14645
205	64	M	no	PD	no	no	no	no	no	no	no	no	0.367025	0.291358	0.122953	2.64479	0.29988	0.363781	0.290488	0.127771	0.586485	0.217929	1.22954	0.416582	0.192307	0.407747	0.080941	0.241483	0.605286	0.440383	0.313222	0.25737	0.467817	0.716653	1.41365	0.352618	0.404989	0.589969	3.41862	0.544825	0.222757	0.312134	0.235647	1.39476	1.51753	6.69977	0.651034	1.48932	0.43915
206	63	F	yes	PD-	no	no	no	no	yes	no	no	no	0.122931	0.253467	0.172135	0.551715	0.168044	0.143547	0.0809506	0.0494669	0.2583	0.049857	0.158144	0.0686078	0.0789187	0.254253	0.04001	0.14682	0.11677	0.0806387	0.127577	0.082469	0.180753	0.0428675	0.20753	0.180119	0.167338	0.343488	1.59149	0.209989	0.122914	0.187682	0.09528	0.330098	0.261773	0.235026	0.344357	1.28317	0.214479
207	56	M	no	PD-	no	no	no	no	no	no	no	no	0.185601	0.318331	0.109404	3.33627	0.383307	0.494612	0.264262	0.292261	0.43584	0.125655	1.11179	0.163799	0.128032	0.510713	0.111029	0.174576	1.07219	0.343185	0.442597	0.475027	0.30318	0.341232	0.666886	0.805614	0.904724	1.35348	7.49315	1.20505	0.82029	0.218807	0.4445	1.99956	0.577596	5.08158	0.357918	2.45261	0.343473
208	29	F	no	PD-	no	no	no	no	no	no	no	no	0.197868	0.258684	0.0714042	0.715754	0.120137	0.33248	0.0718623	0.107625	0.294878	0.143785	0.149423	0.213612	0.199885	0.534161	#	0.544389	0.232183	0.257859	0.3119	0.18794	0.412677	0.171226	0.868103	0.484259	0.253958	1.0232	0.637502	0.496398	0.156622	0.394853	0.083873	0.403381	0.453614	0.73035	0.934635	0.637544	0.367359
209	34	M	no	PD-	no	no	no	no	no	no	no	no	0.129992	0.210442	0.0534223	0.844047	0.202772	0.125845	0.067624	0.04393	0.302197	0.063333	0.530879	0.174413	0.11116	0.348553	0.055805	0.262003	0.264587	0.216097	0.202816	0.138832	0.252925	0.152415	0.311514	0.195613	0.233272	0.335445	1.36477	0.226268	0.129318	0.200874	0.082839	0.434233	0.515175	1.23436	0.583725	1.04175	0.244267
210	43	F	no	PD-	no	no	no	no	no	no	no	no	0.401021	0.522094	0.131865	2.57487	0.598073	0.524855	0.25434	0.183554	0.713929	0.20939	1.50524	0.440054	0.431599	1.04525	0.195581	1.11288	0.941917	0.640127	0.825589	0.502269	1.00239	0.617154	1.23693	0.700258	0.631624	1.26245	6.06202	0.841741	0.441041	0.953348	0.273579	1.39853	1.55527	9.19142	1.80455	5.71446	1.05443
211	65	F	no	PD	no	yes	yes	no	yes	no	yes	no	0.389816	0.413588	0.0841646	1.57455	0.327624	0.252746	0.255492	0.0775856	0.45951	0.152144	1.04945	0.250812	0.232891	1.12241	0.100834	0.491478	0.526522	0.36776	0.653527	0.376327	0.513124	0.2357	0.934614	0.286867	0.410468	0.51062	5.63957	0.383274	0.194218	0.664549	0.214326	0.900767	1.34578	1.42575	1.23402	3.68734	0.527781
212	73	F	no	PD	no	no	no	no	yes	no	no	no	0.663574	0.522466	0.146404	2.32915	0.646934	0.65993	0.418216	0.269626	0.87578	0.32127	1.57161	0.69381	0.383302	1.01034	0.145729	0.863726	1.27998	0.895989	0.82683	0.509399	0.890054	0.869352	1.32224	0.801062	0.95031	1.26715	5.77543	1.01942	1.03929	0.751063	0.355417	1.57621	1.57249	7.79108	1.78802	5.70343	1.03356
213	27	M	yes	PD-	no	no	no	no	no	no	no	no	0.145505	0.176974	0.072671	1.02151	0.160401	0.231394	0.126844	0.0522492	0.287499	0.138844	1.09788	0.171292	0.134546	0.455726	0.113927	0.224438	0.274059	0.184751	0.215687	0.182055	0.246299	0.407326	0.482198	0.272287	0.256292	0.492166	1.16487	0.292717	0.245682	0.238058	0.223129	0.45692	0.466117	3.91949	0.766747	1.31433	0.317312
214	54	M	no	PD-	no	no	yes	no	no	no	no	no	0.181612	0.271968	0.075369	1.45718	0.590428	0.311097	0.237513	0.132251	0.520441	0.208907	1.26221	0.302197	0.257072	0.74572	0.118906	0.466259	0.489275	0.272237	0.470783	0.331683	0.536843	0.456	0.547489	0.43001	0.479315	0.852448	5.45584	0.459253	0.57052	0.428778	0.172084	0.728837	0.753627	1.17407	1.30722	7.86978	0.525393
215	46	F	no	PD-	no	no	no	no	no	no	no	no	0.060142	0.0506234	0.0244951	0.730184	0.081185	0.114402	0.0867868	0.369783	0.350442	0.076957	0.225571	0.0331188	0.0459476	0.114167	0.046534	0.034489	0.187464	0.0625484	0.100785	0.119662	0.0809713	0.191146	0.101392	0.145945	0.224844	0.233183	0.723962	0.166086	0.095881	0.0754641	0.085391	0.235311	0.24392	0.416145	0.159805	0.434814	0.148384
216	35	F	no	PD-	no	no	no	no	no	no	no	no	0.515167	0.709962	0.22434	5.13586	0.742546	0.636143	0.744722	0.516996	1.02576	0.363249	1.51062	0.629524	0.639145	1.16963	0.246303	1.37423	1.19474	0.91122	1.07776	1.14772	1.09161	1.03854	1.16914	0.615735	1.22392	0.843891	4.15503	0.983251	0.704227	1.12259	0.676845	2.11975	2.46629	9.43066	5.88481	2.82287	0.998458
217	25	F	no	PD-	no	no	no	no	no	no	no	no	0.390456	0.273911	0.170891	1.56083	0.360418	0.509874	0.33807	0.130484	0.76979	0.369193	1.65952	0.437099	0.279745	0.663621	0.138334	0.519917	0.507838	0.416096	0.379917	0.266784	0.450659	0.491994	1.04529	0.562484	0.669386	1.07793	2.45369	0.654981	0.586526	0.507887	0.192232	0.742575	0.859644	4.05194	1.17039	3.60135	0.669273
218	37	M	no	PD-	no	no	no	no	no	no	yes	no	0.178414	0.259528	0.0861076	1.52213	0.25717	0.221093	0.230678	0.296618	0.544533	0.218132	0.929673	0.150998	0.171544	0.920828	0.152803	0.29618	0.91133	0.193145	0.525096	0.677254	0.293102	0.246098	0.308121	0.260043	0.574889	0.512149	3.22116	0.365635	0.24947	0.373141	0.393801	1.23055	1.07864	1.4671	0.783953	1.28188	0.297917
219	32	M	no	PD-	no	no	no	no	no	no	no	no	0.144738	0.19781	0.0656446	0.687275	0.163443	0.219502	0.152842	0.079443	0.360173	0.105501	0.733199	0.0789497	0.113582	0.372129	0.07669	0.201982	0.255611	0.136737	0.200909	0.142516	0.176279	0.125622	0.197372	0.267507	0.258106	0.490539	1.08896	0.327844	0.191586	0.209325	0.142613	0.40812	0.402279	0.877937	0.719814	1.0857	0.231887
220	36	M	no	PD-	no	no	no	no	no	no	no	no	0.609513	0.625799	0.145487	3.33095	0.486419	0.443411	0.367616	0.260508	0.863832	0.205473	1.00443	0.382672	0.313098	0.921162	0.239404	0.623679	0.794402	0.691523	0.83289	0.91017	0.633832	0.616357	1.4335	0.624586	0.810495	1.1257	3.99578	1.00395	0.644095	0.832796	0.574121	1.93926	2.55017	5.67032	2.11575	2.49805	0.761152
221	33	F	no	PD-	no	no	no	no	no	no	no	no	0.615143	0.578373	0.149033	3.25694	0.399722	0.399312	0.313003	0.243431	0.897893	0.237321	1.14878	0.300499	0.291686	1.00602	0.16948	0.684958	0.991421	0.688041	0.840546	0.830981	0.785041	0.920883	1.16061	0.443449	1.06986	1.00032	5.95167	0.842232	0.689402	1.00761	0.667601	2.06646	2.12917	10.6093	3.24723	5.57123	0.778088
222	21	F	no	PD-	no	no	no	no	no	no	no	no	0.185653	0.149708	0.0590965	1.09026	0.171	0.0943258	0.0696591	0.0318054	0.231442	0.056285	0.338653	0.0684998	0.0799949	0.358052	0.053846	0.137738	0.287854	0.12647	0.176513	0.208947	0.181624	0.150267	0.279273	0.204357	0.287128	0.448276	3.17755	0.240444	0.214793	0.182733	0.127687	0.432052	0.533906	0.864903	0.812574	3.47521	0.246113
223	62	F	no	PD-	no	no	yes	no	no	no	no	no	0.197768	0.277502	0.0575785	2.68952	0.212274	0.175088	0.176886	0.193957	0.495658	0.126508	0.880645	0.116127	0.117027	0.569726	0.126007	0.361147	0.613888	0.315529	0.377718	0.453996	0.304265	0.194313	0.70425	0.40299	0.665642	0.591167	3.45	0.418756	0.383303	0.23839	0.221817	1.01796	1.45415	1.32188	1.00358	1.99914	0.282013
224	60	F	yes	PD	no	no	no	no	yes	no	no	no	0.302693	0.180256	0.0504294	1.11607	0.104491	0.183677	0.249082	0.0542095	0.312369	0.087609	0.111953	0.133728	0.0697368	0.206268	0.034994	0.166348	0.252007	0.359707	0.258752	0.140779	0.232313	0.188222	1.32616	0.202651	0.473581	0.336636	1.91382	0.446194	0.121752	0.166219	0.234081	0.623854	0.995632	0.620393	1.12592	1.10162	0.188488
225	31	F	no	PD-	no	no	no	no	no	no	no	no	0.079804	0.12511	0.032135	1.05571	0.058916	0.111176	0.117324	0.0421686	0.169903	0.090605	0.193709	0.0572129	0.0195705	0.086284	0.025249	0.047844	0.22286	0.0847191	0.164167	0.112608	0.0809325	0.0502148	0.110848	0.147861	0.513971	0.199112	1.71265	0.280555	0.116746	0.0868378	0.130039	0.423678	0.140703	0.403729	0.168843	0.662827	0.135928
226	19	M	no	PD-	no	no	no	no	no	no	no	no	0.19143	0.270759	0.0744804	1.51515	0.376217	0.264061	0.331515	0.0678068	0.446695	0.085368	0.471476	0.229116	0.0949862	0.284984	0.074383	0.247054	0.534853	0.317606	0.399525	0.222918	0.314766	0.467744	0.638284	0.227517	0.856568	0.416565	2.98077	0.575922	0.266628	0.15639	0.268557	1.03571	0.779332	3.67492	1.16275	1.74068	0.4505
227	35	M	no	PD-	no	no	no	no	no	no	no	no	0.173763	0.187884	0.0626837	1.07963	0.19805	0.248845	0.100279	0.0273004	0.236553	0.080536	0.156992	0.216606	0.0923479	0.16944	0.064664	0.264297	0.259651	0.306421	0.217461	0.176793	0.266715	0.211437	0.681571	0.338998	0.604033	0.692291	4.71395	0.414527	0.108322	0.117437	0.10987	0.626384	0.665386	1.42527	1.13719	3.06397	0.192799
228	44	F	no	PD-	no	no	no	no	no	no	no	no	0.076417	0.0503928	0.0379031	0.564874	0.073881	0.104811	0.0827467	0.00412721	0.231777	0.032123	0.423118	0.126913	0.0314965	0.062603	0.026747	0.13095	0.216434	0.196747	0.092761	0.100692	0.126068	0.35618	0.695676	0.267751	0.389402	0.549642	1.80735	0.356206	0.20261	0.130678	0.090059	0.451224	0.269792	2.99227	0.375296	1.49298	0.122743
229	50	F	no	PD	no	no	no	no	no	no	no	no	0.053247	0.0489037	0.0187	0.411273	0.075441	0.0340273	0.05682	0.00853514	0.106179	0.022824	0.11275	0.0876795	0.04904	0.15341	0.021005	0.205663	0.109688	0.101504	0.112515	0.053212	0.12263	0.0384261	0.184744	0.106013	0.227514	0.205928	2.42142	0.185868	0.092639	0.209206	0.078903	0.21453	0.171678	0.292683	0.534032	1.48048	0.106812
230	38	M	no	PD-	no	no	no	no	no	no	no	no	0.213226	0.255269	0.0545535	1.73934	0.115609	0.164289	0.123793	0.0923177	0.563929	0.079737	1.02142	0.308495	0.111306	0.52929	0.055481	0.341489	0.474475	0.325585	0.29889	0.26714	0.275618	0.157182	1.118	0.186421	0.905439	0.385513	2.9845	0.480651	0.2299	0.374864	0.253436	0.762289	0.659236	1.19523	0.724645	0.619512	0.143905
231	52	F	no	PD	no	no	no	no	yes	no	no	no	0.214484	0.0976487	0.0497963	0.883734	0.177712	0.0896666	0.103182	0.0438696	0.288634	0.045796	1.12047	0.379522	0.0874796	0.434156	0.064388	0.302677	0.239766	0.18397	0.105339	0.102356	0.212085	0.0245463	0.188815	0.123676	0.299878	0.111426	2.79824	0.111819	0.090582	0.261908	0.070466	0.320065	0.441763	1.57625	0.748596	1.81693	0.193096
232	52	M	no	PD-	no	no	yes	no	no	no	no	no	0.078445	0.0866375	0.0386613	1.04812	0.133884	0.0597792	0.0936132	0.0285376	0.229102	0.045831	1.00484	0.145543	0.0773301	0.256407	0.044893	0.82302	0.22363	0.0866264	0.132451	0.126947	0.283262	0.0539173	0.221774	0.150173	0.35905	0.191365	2.57463	0.239538	0.125911	0.428524	0.095109	0.347159	0.619306	1.92744	1.27563	1.11114	0.25774
233	75	F	no	PD-	no	no	yes	no	no	no	no	yes	0.116937	0.105735	0.0435584	1.00145	0.100435	0.251839	0.106306	0.0471305	0.264217	0.071896	0.747687	0.161344	0.0681433	0.184057	0.03697	0.191063	0.256814	0.205045	0.140196	0.154213	0.210352	0.157764	0.89693	0.279596	0.453824	0.478606	1.26319	0.394154	0.14697	0.188282	0.118084	0.361321	0.663442	0.82773	0.410045	0.844185	0.307274
234	40	M	no	PD-	no	no	no	no	no	no	no	no	0.352537	0.275899	0.101817	1.63939	0.333473	0.339045	0.243642	0.0984507	0.656654	0.085561	1.31337	0.568598	0.174814	0.592907	0.084912	1.02949	0.578925	0.347581	0.280996	0.259497	0.55048	0.272391	1.37978	0.659746	0.855179	1.31112	5.90285	0.867824	1.10922	0.655171	0.146539	0.694342	0.973127	1.53622	1.70158	3.93464	0.872595
235	48	F	no	PD	no	no	no	no	no	no	no	no	0.073208	0.132755	0.0268513	1.41429	0.095205	0.105849	0.1194	0.0930396	0.408747	0.03359	0.621676	0.134776	0.068135	0.299657	0.040864	0.335038	0.308532	0.201978	0.2779	0.357611	0.267882	0.14433	0.543234	0.215569	0.83693	0.591239	2.32094	0.517103	0.299986	0.261461	0.167746	0.659986	0.645633	1.05662	0.517375	1.08832	0.279135
236	61	M	yes	PD	no	no	yes	no	no	no	no	yes	0.084943	0.107838	0.0208752	0.50353	0.027888	0.0812824	0.04395	0.0490147	0.147447	0.073455	0.282916	0.108559	0.0450832	0.12368	0.022616	0.105931	0.110494	0.103314	0.106668	0.134936	0.111192	0.0762626	0.282912	0.0890696	0.210749	0.110004	0.747133	0.155165	0.067099	0.108945	0.051585	0.20171	0.341328	0.261587	0.214734	0.377139	0.126959
237	50	F	no	PD	no	no	no	no	no	no	no	no	0.125707	0.212346	0.0377675	1.81057	0.059638	0.169766	0.198712	0.104839	0.403324	0.08818	0.56081	0.140466	0.0861152	0.290609	0.03597	0.355083	0.365855	0.17605	0.267893	0.34539	0.243652	0.187221	0.435185	0.192943	0.625737	0.295148	2.01707	0.395184	0.191156	0.341227	0.254021	0.734865	0.728099	1.05279	0.720751	0.684592	0.237208
238	48	M	yes	PD-	no	no	no	yes	no	no	no	no	0.105489	0.247414	0.0322195	1.30625	0.071652	0.145532	0.116121	0.0701289	0.41328	0.056184	0.55015	0.120034	0.0569147	0.202574	0.025543	0.211194	0.289002	0.148326	0.279246	0.328254	0.170338	0.100286	0.327263	0.158969	0.595201	0.293536	1.84291	0.355511	0.173824	0.179657	0.178187	0.636194	1.11563	0.912782	0.871188	0.621803	0.247805
239	42	F	no	PD-	no	no	no	no	no	no	no	no	0.073827	0.0988893	0.0255082	0.504437	0.089346	0.114167	0.0980872	0.0307649	0.25457	0.053891	0.409235	0.0777937	0.044783	0.142056	0.023826	0.172574	0.16728	0.069703	0.10768	0.090673	0.0929551	0.0534839	0.193299	0.12976	0.255365	0.193632	1.37824	0.178045	0.079514	0.122967	0.06801	0.23382	0.292964	0.390544	0.371157	1.18476	0.175996
240	21	F	no	PD-	no	no	no	no	no	no	no	no	0.127264	0.213961	0.0525786	1.0623	0.131233	0.186368	0.169606	0.0610198	0.366906	0.08598	0.981549	0.140328	0.0866388	0.316477	0.044741	0.34687	0.183272	0.138005	0.199895	0.1371	0.189264	0.0920032	0.35131	0.190151	0.299192	0.355579	1.75375	0.265933	0.15405	0.237274	0.09849	0.447379	0.788486	0.885469	1.04352	1.47215	0.410106
241	43	M	no	PD	no	no	no	no	no	no	no	no	0.557398	1.00645	0.185395	3.00987	0.231336	0.696365	0.727203	0.34387	1.12432	0.279918	1.72092	0.533453	0.316557	0.665571	0.128872	1.01569	1.05662	0.624887	0.773243	1.03151	0.618401	1.3259	1.21664	0.487552	1.23073	0.987092	2.95196	1.1127	0.817058	0.711343	0.552425	1.43025	2.97049	7.42165	1.62163	1.50699	0.958356
242	57	M	no	PD-	no	no	yes	no	yes	no	yes	no	0.339999	0.358161	0.0662996	1.81378	0.147787	0.290153	0.263502	0.121802	0.499051	0.108485	0.931783	0.223226	0.0986835	0.383238	0.059781	0.320873	0.335371	0.246164	0.296644	0.384616	0.241894	0.220034	0.554361	0.20869	0.560485	0.360791	3.2552	0.399868	0.291521	0.343226	0.26512	0.634193	0.766241	2.20931	1.03594	1.57606	0.397742
243	27	F	no	PD-	no	no	no	no	no	no	no	no	0.350973	0.291991	0.0817829	1.14129	0.144368	0.263282	0.213019	0.0662857	0.565876	0.183024	1.49608	0.350669	0.137593	0.319896	0.058558	0.344597	0.338958	0.347533	0.282105	0.196407	0.51339	1.05492	1.06386	0.310409	0.474241	0.324774	1.3124	0.394472	0.180154	0.36778	0.146551	0.626757	1.10395	5.59372	0.738983	1.5952	0.52492
244	63	M	no	PD	no	no	no	no	no	no	no	no	0.256712	0.390873	0.0741905	1.53465	0.157255	0.327505	0.295191	0.123591	0.812742	0.13685	0.630701	0.189248	0.112703	0.329956	0.067951	0.41305	0.484336	0.266428	0.335033	0.400753	0.311493	1.27601	0.810652	0.383688	0.728286	0.819831	5.73814	0.65198	0.482532	0.30722	0.19277	0.824662	1.36326	1.65145	0.760901	5.24772	0.547328
245	25	F	no	PD-	no	no	no	no	no	no	no	no	0.248869	0.267233	0.0613057	2.06761	0.169092	0.260826	0.328736	0.161869	0.616475	0.110019	0.841541	0.169588	0.0789411	0.352992	0.072455	0.265583	0.50566	0.258122	0.288143	0.557626	0.268703	0.225911	0.629102	0.315976	1.15285	0.54138	3.64601	0.547878	0.39621	0.225372	0.250632	0.926699	0.95665	1.10197	0.54803	1.26603	0.313532
246	49	F	yes	PD-	no	no	no	yes	yes	no	no	no	0.161046	0.149948	0.0409536	0.844621	0.085207	0.180694	0.122378	0.0506045	0.231887	0.075786	0.530171	0.117384	0.0647167	0.139107	0.054696	0.220525	0.17021	0.173133	0.15483	0.171136	0.186767	0.533446	0.812178	0.347399	0.443331	0.562921	1.84896	0.333291	0.186334	0.152772	0.101296	0.351014	0.368174	3.3488	0.484971	1.35281	0.282594
247	46	M	no	PD+	no	no	no	no	yes	no	no	no	0.406574	0.478664	0.103661	2.54312	0.261467	0.454142	0.478039	0.2272	1.00672	0.193666	1.28113	0.393053	0.162593	0.460291	0.121201	0.476611	0.848318	0.536979	0.701332	0.985038	0.503794	0.578087	1.103	0.55179	1.17948	1.04846	6.56321	0.947045	0.672157	0.466677	0.537566	1.39701	1.1507	3.60351	1.03389	3.6576	0.649454
248	25	F	no	PD-	no	no	no	no	no	no	no	no	0.223026	0.24994	0.0885979	1.34349	0.12003	0.18429	0.189018	0.0654614	0.318565	0.091283	0.558449	0.209971	0.0913873	0.431497	0.063996	0.693814	0.26299	0.196982	0.315609	0.316165	0.304898	0.161042	0.339868	0.261398	0.514137	0.446994	2.93449	0.360553	0.190026	0.350229	0.229585	0.542587	0.653391	0.512487	1.72729	1.70224	0.503528
249	19	M	no	PD-	no	no	no	no	yes	no	no	no	0.306998	0.306513	0.0793	1.18174	0.126583	0.29269	0.189665	0.0798486	0.713297	0.161001	1.15987	0.261277	0.135903	0.442731	0.086851	0.60134	0.331107	0.363667	0.352612	0.300569	0.436247	0.321533	1.17235	0.495723	0.626466	0.759094	1.91603	0.4993	0.271825	0.360598	0.192167	0.698835	0.916412	2.03155	1.18863	1.63932	0.601886
250	36	M	no	PD-	no	no	no	no	yes	no	no	no	0.393598	0.499693	0.060512	1.11321	0.251398	0.28753	0.177828	0.0476929	0.376672	0.109712	0.423097	0.270785	0.201954	0.859812	0.086975	1.44562	0.439756	0.412401	0.593347	0.318232	0.672432	0.157584	1.02747	0.448071	0.709076	1.03165	8.45825	0.683591	0.295344	0.678616	0.112014	0.766817	1.11661	0.269	1.91356	6.40153	0.699267
251	73	F	no	PD+	no	yes	no	no	no	yes	no	no	0.278682	0.224605	0.0813662	1.59637	0.148306	0.182916	0.241512	0.144564	0.48492	0.160568	1.15607	0.157809	0.101655	0.306112	0.106294	0.273938	0.662295	0.290892	0.377667	0.708191	0.351877	0.22011	0.871954	0.279447	0.810583	0.498646	2.38172	0.546333	0.473802	0.256828	0.306258	1.34876	1.63771	1.93056	0.551988	1.09376	0.403075
252	56	M	no	PD-	no	no	no	no	yes	no	no	no	0.119206	0.0554432	0.0600019	1.68265	0.232605	0.212594	0.20221	0.068205	0.315098	0.143345	0.42221	0.175644	0.0897921	0.201509	0.08093	0.17151	0.449299	0.165878	0.149295	0.213573	0.22417	0.223325	0.464638	0.359412	0.753702	#	2.42894	0.448411	0.162813	0.168695	0.167394	0.592086	0.574317	1.16	0.376263	1.421	0.276645
253	39	M	yes	PD+	no	no	no	yes	no	no	no	no	0.0959	0.0456532	0.0784143	2.05339	0.092665	0.189379	0.124814	0.0603404	0.22573	0.135415	0.184775	0.131378	0.0969687	0.218536	0.054522	0.208268	0.234621	0.149496	0.118006	0.248162	0.216991	0.197438	0.206678	0.278152	#	0.376971	2.30321	0.396709	0.150391	0.182267	0.199088	0.37851	0.539735	0.341739	0.319593	0.421984	0.169786
254	41	M	no	PD-	no	no	no	no	yes	no	no	no	0.120519	0.0787112	0.0633647	0.735347	0.257063	0.301231	0.120044	0.0579251	0.262565	0.166064	1.03325	0.206327	0.143757	0.257977	0.06525	0.404793	0.255992	0.23786	0.159567	0.153919	0.387707	0.479813	0.352562	0.495336	0.564633	0.731321	5.0505	0.616792	0.253411	0.30687	0.179773	0.515504	0.71606	1.62778	1.01395	3.86751	0.442417
255	59	F	no	PD-	no	no	yes	no	no	no	no	no	0.094729	0.0682215	0.0467752	0.849829	0.105576	0.244944	0.104159	0.067305	0.264834	0.132308	0.391515	0.170777	0.138815	0.242137	0.079364	0.221407	0.244031	0.173924	0.135372	0.187714	0.248912	0.41559	0.431643	0.282612	0.46587	0.439401	2.22842	0.437677	0.168845	0.227243	0.207875	0.447674	0.646256	2.96789	0.63535	0.99419	0.297119
256	29	F	no	PD-	no	no	no	no	no	no	no	no	0.076206	0.0371889	0.0201197	0.514221	0.125168	0.163896	0.100794	0.0426376	0.24649	0.125982	0.58028	0.16836	0.0726535	0.145481	0.049564	0.134204	0.160496	0.172769	0.087921	0.103002	0.170676	0.245932	0.532901	0.250861	0.365229	0.391546	1.39065	0.299861	0.134221	0.157446	0.148845	0.424693	0.541887	2.62946	0.49723	0.808778	0.208347
257	51	F	no	PD	no	no	no	no	yes	no	no	no	0.17174	0.0899763	0.04355	1.47808	0.202535	0.273327	0.171572	0.0958665	0.429803	0.217772	1.01871	0.327497	0.142157	0.289764	0.063997	0.258599	0.23717	0.361731	0.176811	0.203022	0.325112	0.252012	0.967461	0.283427	0.67332	0.530235	6.85507	0.573742	0.198865	0.3585	0.455568	0.66205	1.18106	3.19733	0.723441	2.90476	0.367688
258	58	M	yes	PD-	no	no	yes	no	no	no	no	no	0.150133	0.191573	0.035921	1.5826	0.164612	0.254757	0.227759	0.164048	0.538885	0.159486	0.959435	0.220368	0.217667	0.366743	0.086878	0.360472	0.486191	0.232619	0.329975	0.594416	0.548993	0.173235	0.413838	0.333182	1.21793	0.479825	4.56574	0.48093	0.281747	0.499795	0.365394	1.03995	2.22733	2.86273	0.645558	1.19046	0.413636
259	66	F	yes	PD-	no	no	no	yes	yes	no	no	no	0.396387	0.147861	0.0738628	1.38303	0.13077	0.341889	0.186113	0.0757455	0.669149	0.284655	1.64999	0.647561	0.212312	0.279427	0.113514	0.318594	0.453647	0.699324	0.223953	0.327488	0.449525	0.548418	1.8394	0.341331	0.540364	0.411457	1.93458	0.453843	0.238222	0.352088	0.272081	0.941155	0.973227	1.54305	0.468076	0.994871	0.46879
260	53	M	no	PD	no	no	yes	no	no	no	no	no	0.170157	0.230048	0.0493519	0.809688	0.171657	0.263432	0.139871	0.0716569	0.369467	0.177028	1.00074	0.236064	0.237943	0.333408	0.064009	0.713742	0.265838	0.22617	0.291358	0.171699	0.436102	0.280615	0.664207	0.25854	0.463783	0.395612	2.53078	0.387369	0.164488	0.528447	0.182002	0.527215	1.13874	3.23609	1.13975	1.94842	0.445736
261	58	F	no	PD-	no	no	no	no	no	no	no	no	0.086499	0.116806	0.0397081	1.0074	0.163787	0.233266	0.115248	0.0518586	0.279145	0.123318	0.324755	0.0968948	0.0940411	0.185939	0.06192	0.242167	0.218667	0.127259	0.15478	0.211574	0.259595	0.119373	0.244416	0.216598	0.340944	0.454489	3.55314	0.373216	0.220258	0.200553	0.148066	0.427534	0.475905	0.493412	0.537716	2.03602	0.297494
262	67	F	no	PD	no	no	no	no	yes	no	no	no	0.235482	0.196071	0.106875	1.76479	0.17877	0.473077	0.250892	0.129007	0.837731	0.254299	1.07995	0.278127	0.15207	0.326096	0.124817	0.287082	0.674055	0.368792	0.30771	0.570716	0.378744	0.437418	1.09396	0.486665	1.06242	0.831408	5.70873	0.846515	0.265364	0.30406	0.431142	1.20494	1.04542	3.94251	0.485711	3.40868	0.612356
263	33	F	no	PD	no	no	no	no	no	no	no	no	0.082885	0.0884155	0.0291962	0.463518	0.095552	0.170354	0.097546	0.0746752	0.289364	0.176617	0.265841	0.133989	0.0877037	0.240195	0.052189	0.216055	0.218677	0.150789	0.154562	0.149148	0.202007	0.124259	0.379679	0.218673	0.284365	0.364405	3.38013	0.334382	0.148566	0.189321	0.10901	0.363843	0.350655	0.305294	0.408646	2.02537	0.360144
264	40	F	no	PD-	no	no	no	no	yes	no	no	no	0.319845	0.17392	0.0607151	1.04835	0.236097	0.407851	0.178172	0.0839526	0.544406	0.269576	1.46522	0.501479	0.189344	0.480726	0.090468	0.309326	0.387585	0.455299	0.307965	0.319951	0.462712	0.539579	1.77016	0.454411	0.574925	0.811372	2.5877	0.579396	0.301552	0.399086	0.162986	0.749495	1.17927	3.51972	0.591565	1.91286	0.56688
265	42	F	no	PD-	no	no	no	no	no	no	no	no	0.09107	0.0653269	0.0155246	1.02734	0.081943	0.13336	0.100539	0.0486099	0.29257	0.075275	0.515432	0.106499	0.0542669	0.132196	0.059539	0.099471	0.211614	0.102937	0.138899	0.243497	0.184545	0.100666	0.0931483	0.118934	0.379438	0.191129	2.59313	0.206987	0.108686	0.111428	0.17581	0.37626	0.426054	0.47343	0.180174	0.969726	0.159664
266	56	F	yes	PD-	no	no	no	no	no	yes	no	no	0.275126	0.340011	0.106972	1.40081	0.233661	0.414949	0.222948	0.104136	0.602552	0.289225	1.38029	0.462647	0.309685	0.572215	0.124513	0.702359	0.566408	0.407481	0.455422	0.508032	0.655635	0.367003	1.40425	0.537684	0.598597	0.871861	4.06568	0.751412	0.409989	0.534309	0.269575	0.76365	1.336	3.22107	1.29146	2.21992	0.731315
267	54	F	yes	PD-	no	no	yes	no	no	no	no	no	0.15156	0.288973	0.0489361	1.88696	0.183032	0.299916	0.240134	0.129733	0.460797	0.155753	0.719982	0.18369	0.179962	0.646331	0.107778	0.504305	0.595575	0.194453	0.42088	0.767167	0.397226	0.0917147	0.312906	0.265564	0.748118	0.332787	2.97323	0.407574	0.235678	0.360019	0.247734	0.781801	1.22417	0.666496	0.771723	0.823507	0.373928
268	50	F	no	PD-	no	no	no	no	no	no	no	no	0.069116	0.0719839	0.0259344	0.66736	0.075323	0.1734	0.0934639	0.0211154	0.16728	0.12812	0.366808	0.0741848	0.0546698	0.138415	0.050899	0.09023	0.199965	0.10279	0.119524	0.198613	0.138038	0.101327	0.358126	0.212045	0.255568	0.252793	1.69112	0.278397	0.081205	0.101614	0.421063	0.261988	0.309387	0.269034	0.149431	1.10517	0.150563
269	31	F	no	PD-	no	no	no	no	yes	no	no	no	0.416769	0.557084	0.0789598	2.50598	0.205572	0.419615	0.251485	0.13413	1.02348	0.276046	2.04516	0.619324	0.28096	0.627033	0.185491	0.389264	0.756777	0.536464	0.508163	0.755162	0.585269	0.955497	1.83803	0.41303	1.01539	0.59407	5.44276	0.817102	0.366466	0.427061	0.449839	1.4985	2.05673	3.21181	0.781144	2.83807	0.599556
270	33	F	yes	PD-	no	no	yes	no	no	no	no	no	0.342025	0.487029	0.101125	2.01997	0.215866	0.423084	0.335166	0.114301	0.845217	0.346337	2.49907	0.474363	0.509092	0.899901	0.161471	0.831996	0.633264	0.453797	0.719192	0.74169	1.06845	0.445969	0.709357	0.477519	0.805654	0.471116	2.95153	0.630567	0.347263	0.947451	0.328012	1.36928	6.37163	2.26095	1.27528	1.65156	0.864815
271	45	M	yes	PD-	no	no	no	no	yes	no	no	no	0.370142	0.56981	0.115346	2.4442	0.170762	0.703287	0.363303	0.161733	0.911021	0.439257	1.73714	0.480538	0.449148	0.795092	0.191405	0.617061	0.709928	0.488319	0.7658	0.829895	0.945068	0.947165	1.12182	0.501991	1.06246	0.76032	4.07479	0.767035	0.480815	0.749744	0.606327	1.38215	4.17415	2.87972	1.18816	1.31753	0.724667
272	61	M	no	PD	no	no	no	no	yes	no	no	no	0.590472	0.568757	0.13791	3.5453	0.447347	0.975516	0.525035	0.260598	1.25598	0.44469	1.79884	0.778697	0.386931	0.80966	0.229718	0.762801	1.27667	0.730789	0.734862	0.983139	0.829636	0.704625	1.33706	1.09229	1.50051	2.02729	6.29424	1.4635	0.763414	0.752034	0.584022	1.63458	1.39176	6.45519	1.59948	4.01672	1.00545
273	19	F	yes	PD-	no	no	no	no	no	no	no	no	0.34576	0.403573	0.08787	2.78237	0.200415	0.372614	0.267643	0.195451	0.768441	0.318128	3.92151	0.466257	0.330652	0.635825	0.22083	0.535161	0.808977	0.457533	0.632589	0.748336	1.07533	0.599131	0.987668	0.506917	1.1367	0.633039	4.35275	0.709965	0.444422	0.6361	0.417195	1.5612	3.47607	3.37754	0.934029	1.38569	0.669307
274	82	M	no	PD	no	yes	yes	no	no	no	no	no	0.694924	0.348632	0.122439	2.70995	0.207616	0.626306	0.328912	0.231177	0.831936	0.312409	2.6618	0.963582	0.230739	0.518293	0.144297	0.50094	1.01795	0.686076	0.479953	0.753295	0.691585	1.13845	2.83315	1.0023	1.15774	1.34694	3.97634	1.08427	0.385445	0.455667	0.439419	1.38732	1.78529	6.566	1.3576	1.56338	0.764952
275	62	F	no	PD	no	no	no	no	no	no	yes	no	0.173928	0.107042	0.0344163	0.800367	0.1009	0.129564	0.0797819	0.0434177	0.174957	0.14253	1.07743	0.123398	0.0649509	0.183657	0.068306	0.136945	0.181471	0.147911	0.159883	0.221087	0.203326	0.130533	0.102856	0.207224	0.394146	0.234031	2.04276	0.295383	0.163161	0.194242	0.112398	0.260165	0.351495	0.269395	0.636595	1.4804	0.179959
276	80	M	no	PD+	yes	yes	yes	no	no	yes	no	no	0.293563	0.37132	0.0948009	2.60409	0.192348	0.341173	0.261189	0.0982047	0.600233	0.289606	1.89415	0.303046	0.249617	0.513993	0.105218	0.716031	0.503773	0.319117	0.457674	0.56314	0.621045	0.612848	0.89278	0.51422	1.11145	0.641922	3.22274	0.647256	0.265998	0.383823	0.40439	0.793646	1.36058	4.31812	2.35575	1.72837	0.599548
277	75	M	no	PD+	no	no	no	no	no	no	no	no	0.364887	0.472575	0.101859	2.46727	0.417051	0.664527	0.436012	0.259098	0.884601	0.298747	1.38681	0.238823	0.257377	0.682619	0.182962	0.599234	1.04087	0.353984	0.711046	1.16495	0.684407	0.717824	0.45501	0.968031	1.38907	1.30248	8.3001	1.28279	0.739071	0.527029	0.35878	1.2303	1.25536	1.638	1.23506	6.09983	0.768339
278	80	M	no	PD-	no	no	no	yes	no	no	no	no	0.4452	0.547266	0.393802	4.18019	0.74884	0.939886	0.612762	0.410378	1.47263	0.756811	2.49866	0.288676	0.191756	1.01084	0.243652	0.287228	1.54144	0.5844	0.629264	1.72466	0.544493	1.08711	0.665227	0.824723	1.61023	0.949481	7.90871	1.16077	0.562568	0.363516	0.664161	1.67517	1.31625	2.78367	0.647475	2.85951	0.650388
279	48	M	no	PD-	no	no	no	no	no	no	no	no	0.052242	0.164859	0.0696723	0.407193	0.162921	0.211894	0.087589	0.0349275	0.236877	0.106899	0.45476	0.161153	0.128854	0.223058	0.052647	0.566327	0.139249	0.169339	0.124465	0.093595	0.267974	0.161675	0.172539	0.17898	0.155686	0.291326	1.20443	0.165457	0.122959	0.222485	0.051987	0.187525	0.572393	1.36352	0.829903	1.2791	0.21083
280	59	M	no	PD	no	yes	yes	no	no	no	no	no	0.019358	0.0227983	0.0764352	0.11492	0.031596	0.180305	0.0757835	0.0388939	0.097974	0.084746	0.317422	0.0554992	0.0520118	0.054139	0.038586	0.154808	0.080772	0.0716071	0.027878	0.057137	0.0546734	0.0558663	0.03649	0.0800386	0.086231	0.082926	0.0915213	0.0773884	0.035926	0.0384969	0.051994	0.0768033	0.0706575	0.0598245	0.104082	0.166289	0.044548
281	38	F	no	PD-	no	no	no	no	no	no	no	no	0.032279	0.021912	0.0142501	0.132933	0.050298	0.0926041	0.0311699	0.0717359	0.100867	0.035677	0.202491	0.0363075	0.0644899	0.076839	0.01084	0.142813	0.089943	0.0439278	0.038731	0.063402	0.0560822	0.0250144	0.0822794	0.0534438	0.122275	0.087421	0.265497	0.0464262	0.032451	0.0339085	0.022126	0.0791991	0.142868	0.284815	0.048912	0.190117	0.0443914
282	26	F	no	PD-	no	no	no	no	no	no	no	no	0.171219	0.145363	0.0637871	0.444438	0.089422	0.316747	0.107865	0.0905087	0.293944	0.124009	0.677859	0.242403	0.158413	0.28495	0.031361	0.285325	0.174816	0.241874	0.129112	0.175779	0.317813	0.40343	1.13237	0.383094	0.273762	0.492453	0.283524	0.250405	0.091626	0.178545	0.050342	0.362364	0.513385	1.90283	0.167393	0.44025	0.185004
283	70	M	no	PD-	no	no	yes	no	no	yes	no	no	0.085044	0.0728602	0.023216	0.187393	0.077136	0.152531	0.0749351	0.054257	0.154363	0.10181	0.839303	0.124457	0.0781472	0.263413	0.041626	0.178432	0.173225	0.14391	0.079757	0.075582	0.173798	0.316937	0.221738	0.17356	0.119299	0.143654	0.425871	0.113132	0.065073	0.201251	0.031405	0.150985	0.393948	1.09298	0.070817	0.32215	0.0880726
284	47	F	no	PD	no	no	no	no	yes	no	no	no	0.039994	0.0410846	0.0135582	0.162867	0.046226	0.127907	0.0537938	0.0526876	0.111398	0.058649	0.187923	0.0353427	0.0349649	0.099778	0.031266	0.093003	0.119695	0.0540596	0.046079	0.099988	0.119128	0.129387	0.125579	0.0926929	0.152593	0.123302	0.557655	0.0866987	0.054731	0.0620137	0.042991	0.138196	0.333007	0.481992	0.050159	0.118054	0.0400882
285	66	M	no	PD	no	no	no	no	no	no	no	no	0.156727	0.0973777	0.0425818	0.254446	0.084686	0.209482	0.0992884	0.0737032	0.324236	0.066627	0.657133	0.177187	0.0675648	0.131077	0.028472	0.147711	0.156061	0.216764	0.068312	0.148339	0.256275	0.314824	0.677237	0.192744	0.220479	0.235058	1.33114	0.199908	0.087566	0.111859	0.053851	0.325713	0.726514	2.13773	0.101526	0.837373	0.167934
286	27	M	yes	PD-	no	no	no	no	no	no	no	no	0.120104	0.112297	0.0407639	0.502106	0.099914	0.296741	0.133596	0.0766078	0.186937	0.082482	1.08631	0.168062	0.0789384	0.173752	0.028949	0.217377	0.185079	0.198401	0.106832	0.156354	0.268872	0.484338	0.586908	0.193665	0.271236	0.358295	0.663139	0.260692	0.11181	0.203761	0.111692	0.369201	0.693416	2.44563	0.232595	0.47514	0.178093
287	28	M	yes	PD-	no	no	no	no	no	no	no	no	0.076613	0.129035	0.0433751	0.416279	0.117212	0.204098	0.0959758	0.0426049	0.238354	0.079582	0.634601	0.106289	0.0726804	0.127394	0.032717	0.166863	0.150265	0.136397	0.080148	0.11336	0.197095	0.185523	0.272044	0.129311	0.156633	0.226061	0.672352	0.163861	0.077403	0.13898	0.090566	0.260972	0.650469	1.73136	0.180855	0.500812	0.196661
288	61	M	no	PD-	no	no	no	no	no	no	no	no	0.114526	0.0992899	0.0561868	0.440428	0.087807	0.264964	0.124929	0.0363332	0.278393	0.089948	0.878034	0.159355	0.0704201	0.150768	0.035263	0.157333	0.149623	0.177494	0.076589	0.100366	0.221839	0.375501	0.499626	0.212407	0.220098	0.411344	0.46689	0.206543	0.082122	0.124456	0.081911	0.452642	0.496874	2.37577	0.185675	0.796598	0.247574
289	55	M	no	PD+	no	no	no	no	yes	no	no	no	0.065081	0.0497425	0.0384371	0.309284	0.05176	0.107944	0.0733106	0.0494468	0.131994	0.051975	0.716095	0.0549994	0.0251936	0.086726	0.061604	0.067721	0.134263	0.0760279	0.045127	0.067458	0.105993	0.119408	0.19434	0.120951	0.154563	0.150397	0.60994	0.134471	0.041716	0.0580698	0.070053	0.28475	0.61058	1.27915	0.073291	0.343181	0.118194
290	41	M	no	PD-	no	no	no	no	no	no	no	no	0.20277	0.163911	0.0536375	0.749126	0.175964	0.323036	0.148799	0.062355	0.333467	0.104278	1.02882	0.218947	0.103731	0.257985	0.040612	0.413583	0.250711	0.25087	0.126436	0.11185	0.341771	0.789778	0.703819	0.230076	0.350611	0.507867	1.39744	0.302358	0.106894	0.219087	0.129231	0.551956	1.48031	5.21783	1.00051	1.44562	0.456753
291	80	F	no	PD+	no	yes	yes	no	yes	no	no	no	0.124801	0.111276	0.102153	10.4857	0.215277	1.20394	0.773519	0.0887987	0.204559	0.124271	1.27602	0.182518	0.0751594	0.310065	0.040676	0.152676	0.245012	0.196212	0.080988	0.112641	0.251232	0.885874	0.166429	0.516797	0.859448	0.573773	1.22166	0.719878	0.24595	0.187432	1.81159	0.788533	0.519973	2.41364	0.174424	1.05478	0.245767
292	30	M	no	PD-	no	no	no	no	no	no	no	no	0.115848	0.0309714	0.0175818	0.316507	0.037229	0.0865592	0.0884069	0.0200754	0.116091	0.097676	0.151741	0.0681526	0.0316101	0.084655	0.061903	0.056024	0.208605	0.107457	0.039739	0.101191	0.0881489	0.0815354	0.0945985	0.110162	0.21104	0.196395	0.561185	0.121447	0.050387	0.0531168	0.0417	0.173426	0.299223	0.985642	0.053176	0.295744	0.0681532
293	59	F	no	PD	no	no	no	no	no	no	no	no	0.08899	0.100793	0.0309853	0.483307	0.067688	0.165124	0.096766	0.092734	0.18319	0.113717	0.375171	0.134446	0.0829756	0.171421	0.049868	0.137963	0.219972	0.184154	0.087456	0.088562	0.165572	0.312836	0.452321	0.212233	0.325566	0.549654	0.69504	0.228413	0.131083	0.108744	0.081234	0.414882	0.737764	2.96457	0.208243	0.597609	0.236472
294	64	F	no	PD	no	no	yes	no	yes	no	no	no	0.083963	0.0648919	0.0194523	0.520537	0.107282	0.139791	0.0964602	0.0211641	0.256031	0.074276	0.562123	0.108931	0.0919057	0.219239	0.059187	0.135651	0.204075	0.132474	0.089076	0.116793	0.129591	0.206898	0.14341	0.108155	0.21877	0.225411	0.940062	0.169321	0.063088	0.0940023	0.10703	0.232719	0.35041	0.654071	0.096456	0.494743	0.137066
295	56	M	no	PD	no	no	no	no	no	no	no	no	0.43393	0.277874	0.159215	1.44661	0.319107	0.734798	0.276345	0.0626197	0.587397	0.225446	2.1667	0.645944	0.258273	0.492229	0.093585	0.420015	0.490901	0.717416	0.265337	0.321504	0.638424	1.2185	1.80646	0.768596	0.722561	1.46377	6.69396	0.922518	0.229167	0.378576	0.371671	1.03154	1.22968	6.98766	0.60275	4.76076	0.815303
296	65	F	no	PD	no	no	no	no	yes	yes	no	no	0.194832	0.181853	0.0633646	1.01728	0.145934	0.29336	0.143838	0.0479576	0.296086	0.109008	0.878788	0.169766	0.149372	0.308039	0.052468	0.333823	0.270573	0.256384	0.164025	0.197747	0.350121	0.765794	0.345888	0.262133	0.359415	0.558476	1.95758	0.298495	0.122389	0.169636	0.10334	0.431226	0.732685	2.63368	0.243308	1.55932	0.372245
297	72	M	no	PD+	no	no	no	no	yes	no	no	yes	0.240549	0.275881	0.0808357	1.02174	0.236164	0.372932	0.280232	0.0828858	0.54128	0.152712	0.860374	0.263847	0.172524	0.371797	0.070352	0.325129	0.494687	0.359158	0.206928	0.252093	0.371133	0.754939	0.835599	0.470915	0.924998	0.835167	2.86985	0.411399	0.160223	0.197872	0.172899	0.711197	0.641023	2.66819	0.290361	2.29091	0.343228
298	50	F	no	PD-	no	no	no	yes	no	no	no	no	0.212438	0.134075	0.0465222	0.621866	0.073675	0.192152	0.152309	0.0990099	0.361585	0.111189	0.810274	0.180568	0.0985732	0.166853	0.047031	0.141493	0.217985	0.243101	0.118731	0.267678	0.192276	0.263196	0.628453	0.22071	0.314975	0.298969	0.745904	0.188651	0.087881	0.0755477	0.104826	0.334708	0.474724	0.857685	0.099121	0.531646	0.1619
299	57	F	no	PD	no	yes	yes	yes	yes	no	no	no	0.305745	0.345837	0.0854871	0.988472	0.138594	0.442433	0.212552	0.108882	0.43162	0.181015	0.954707	0.207129	0.220956	0.669104	0.066887	0.490072	0.331545	0.303235	0.305293	0.355242	0.532373	0.560518	0.521891	0.415058	0.41933	0.673044	1.04458	0.358005	0.139045	0.232395	0.129436	0.486766	0.779264	1.29626	0.516313	0.768112	0.335998
300	29	M	no	PD-	no	no	no	no	no	no	no	no	0.242634	0.165285	0.0713563	0.807289	0.109672	0.282316	0.154152	0.0840284	0.316149	0.135779	1.12546	0.110679	0.0854315	0.292299	0.040768	0.186636	0.234042	0.172337	0.164822	0.199982	0.217284	0.763105	0.38733	0.230702	0.254003	0.309047	0.566416	0.193819	0.075998	0.0954302	0.093274	0.336354	0.410281	2.3369	0.179496	0.445346	0.172479
301	48	M	no	PD-	no	no	yes	no	yes	no	no	no	0.293117	0.241603	0.069784	1.36616	0.21	0.52149	0.403023	0.259956	0.565315	0.208192	1.25105	0.167399	0.103897	0.346891	0.058927	0.209009	0.608821	0.32844	0.324325	0.676791	0.331113	0.540707	0.475417	0.311045	0.754476	0.543767	1.82835	0.364572	0.223698	0.135433	0.195562	0.634792	0.889953	1.53518	0.150754	0.760863	0.264873
302	44	M	no	PD-	no	no	no	no	no	no	no	no	0.520098	0.627525	0.230559	2.32341	0.401495	0.890337	0.581059	0.402508	1.04857	0.35706	3.48685	0.449461	0.302139	0.687251	0.122283	1.07126	0.818427	0.74865	0.589379	0.801198	1.00439	2.64585	1.68657	0.706004	0.889027	1.01451	3.30342	0.743755	0.305008	0.526147	0.25917	1.39138	2.47559	11.2044	1.37502	1.91083	0.819186
303	48	M	no	PD-	no	no	yes	no	yes	no	no	no	0.310396	0.170565	0.0897629	0.7198	0.384177	0.330454	0.219533	0.141116	0.453176	0.1342	0.468026	0.193208	0.0891152	0.203389	0.079786	0.208167	0.407691	0.219722	0.125146	0.177281	0.249756	0.3786	1.1879	0.298892	0.29314	0.36568	8.45513	0.310083	0.110978	0.129408	0.070745	0.379151	0.436759	1.40167	0.181055	6.69237	0.251106
304	45	M	no	PD-	no	no	no	no	no	no	no	no	0.571846	0.424248	0.119337	1.43284	0.545405	0.558952	0.33548	0.0861509	0.71752	0.241472	1.51231	0.51887	0.24097	0.657861	0.094602	0.978333	0.574257	0.565514	0.386721	0.36896	0.634317	0.36897	1.48588	0.63125	0.803754	0.774081	6.25823	0.560792	0.368155	0.403167	0.138834	0.862531	1.47598	1.2289	1.17083	4.34501	0.677082
305	46	M	no	PD-	yes	yes	no	no	no	no	no	no	0.275999	0.131364	0.0820865	0.747605	0.228753	0.235166	0.196195	0.147221	0.583006	0.14073	0.276647	0.102305	0.0803185	0.19823	0.044047	0.231075	0.249549	0.114077	0.092935	0.145596	0.122718	0.128149	0.137816	0.204995	0.202259	0.266538	0.976412	0.236171	0.092616	0.0703046	0.066799	0.197129	0.214776	0.151301	0.133464	0.725362	0.142854
306	27	F	no	PD-	no	no	no	yes	no	no	no	no	0.551423	0.551045	0.156219	1.44488	0.639222	0.693521	0.256679	0.0950345	0.760359	0.27053	2.17247	0.445841	0.342095	1.01877	0.160885	1.07299	0.658259	0.408277	0.37628	0.329336	0.578375	0.635955	1.52816	0.798446	0.665308	1.36282	6.78185	0.839561	0.373232	0.516684	0.171736	0.788877	1.05869	5.04348	1.12375	5.47446	0.659613
307	75	F	no	PD	no	no	no	no	no	no	no	no	0.348844	0.250955	0.166035	0.832213	0.291693	0.505104	0.230723	0.127198	0.787432	0.217944	2.60682	0.564283	0.248747	0.561778	0.104485	0.598201	0.429631	0.54953	0.201473	0.295625	0.452347	1.46604	1.00982	0.450802	0.574294	0.692411	1.50943	0.571487	0.392355	0.461392	0.226621	0.780434	1.06906	4.67435	1.21327	4.10642	0.939643
308	76	F	no	PD-	no	yes	no	no	yes	yes	no	no	0.080715	0.0994993	0.0506631	0.248233	0.142016	0.133387	0.114963	0.078838	0.333834	0.118863	0.653992	0.153325	0.105696	0.269665	0.074387	0.271438	0.125016	0.126722	0.073207	0.101073	0.15414	0.123198	0.16833	0.124706	0.268642	0.181543	1.38856	0.228287	0.12289	0.205847	0.112287	0.182935	0.505257	1.30951	0.861568	1.50875	0.359223
309	59	F	no	PD-	no	no	no	no	yes	no	no	no	0.127847	0.118396	0.0774346	0.497614	0.177852	0.235131	0.125518	0.0704123	0.271625	0.159278	0.98636	0.24181	0.123735	0.218105	0.055506	0.219329	0.180525	0.250669	0.085051	0.153285	0.24448	0.345248	0.502262	0.211654	0.30407	0.377015	0.63962	0.320848	0.179258	0.203848	0.072393	0.319806	0.637102	1.89607	0.442631	1.58183	0.510463
310	74	M	no	PD-	no	yes	no	no	yes	no	no	no	0.124961	0.178889	0.101871	1.28485	0.068902	0.189342	0.0996643	0.0968617	0.228783	0.120364	0.774653	0.24929	0.161758	0.266967	0.076094	0.330943	0.12701	0.248714	0.148678	0.174876	0.337121	0.112013	0.357389	0.148051	0.222625	0.132541	1.53262	0.277467	0.098205	0.245123	0.083375	0.299718	3.34606	0.206258	0.867703	0.853884	0.392524
311	50	M	no	PD	no	no	no	no	no	no	no	no	0.151336	0.095148	0.0518619	0.324727	0.084592	0.136108	0.0925212	0.0513045	0.186503	0.077292	0.475446	0.181866	0.0888321	0.17627	0.066302	0.182663	0.113427	0.186082	0.074461	0.380226	0.131332	0.230063	0.672193	0.111588	0.159007	0.141138	0.333953	0.204425	0.094053	0.141046	0.048077	0.20196	0.490278	1.44016	0.747581	0.780798	0.25702
312	67	F	no	PD	no	no	yes	no	yes	no	no	no	0.085133	0.128254	0.0545085	0.222352	0.055485	0.110563	0.0986643	0.108372	0.184828	0.122241	0.357606	0.140754	0.106483	0.274904	0.064004	0.292853	0.133963	0.188586	0.080167	0.128996	0.193895	0.116262	0.184397	0.0944498	0.162784	0.096461	0.178179	0.235181	0.107621	0.183239	0.07955	0.183929	0.392488	0.541595	0.386884	0.549816	0.244896
313	62	M	no	PD-	no	no	no	no	no	no	no	no	0.175017	0.151604	0.0540103	0.392638	0.122979	0.220354	0.143942	0.0550108	0.25431	0.132081	0.712529	0.295958	0.153365	0.365867	0.066269	0.424397	0.168049	0.28102	0.11357	0.118437	0.316923	0.381176	0.597117	0.223427	0.259148	0.267603	3.88714	0.385896	0.133544	0.256201	0.083801	0.344879	0.736641	3.4019	0.954368	4.67059	0.525135
314	72	M	no	PD+	no	yes	yes	no	no	no	no	no	0.116968	0.134523	0.0861065	0.427176	0.090501	0.259089	0.151167	0.063698	0.223703	0.149877	0.545535	0.189436	0.0957848	0.163192	0.049779	0.272417	0.202797	0.205827	0.077465	0.085238	0.211886	0.269127	0.746855	0.245671	0.305001	0.39187	1.10505	0.389594	0.172093	0.149933	0.094559	0.353563	0.447484	1.73848	0.746622	1.35046	0.255651
315	57	M	no	PD-	no	no	no	no	no	no	no	no	0.250504	0.180755	0.0826523	0.742719	0.218264	0.334621	0.145357	0.0545318	0.239554	0.121952	0.993244	0.488287	0.164595	0.335974	0.061999	0.579288	0.21523	0.400851	0.12791	0.148475	0.306731	0.550733	1.84523	0.296499	0.367648	0.585583	3.07935	0.418536	0.197864	0.259693	0.086819	0.354745	0.449367	2.11279	1.29157	3.59139	0.509393
316	62	F	no	PD-	no	no	no	no	yes	no	no	no	0.222111	0.154308	0.0379511	1.29621	0.117364	0.334895	0.168694	0.108877	0.337216	0.151432	0.792976	0.165963	0.0900609	0.337881	0.050961	0.191184	0.440431	0.250666	0.20699	0.212234	0.201919	0.169451	0.380759	0.235989	0.395924	0.338089	1.63357	0.35648	0.192344	0.120171	0.191437	0.793419	0.55334	0.54731	0.211452	0.786811	0.187905
317	59	F	yes	PD-	no	no	no	no	no	no	no	no	0.273558	0.298397	0.156544	1.31364	0.186182	0.430304	0.18795	0.104842	0.457041	0.185549	1.26026	0.430051	0.259276	0.369397	0.095834	0.78786	0.276426	0.448397	0.214176	0.182848	0.545931	1.12738	1.48097	0.377016	0.397214	0.666642	1.1766	0.489897	0.169756	0.47071	0.166047	0.499585	0.852469	6.54321	1.34195	1.84074	0.622805
318	28	M	no	PD-	no	no	no	no	no	no	no	no	0.356738	0.329999	0.174821	1.72596	0.197528	0.654852	0.225367	0.163961	0.61609	0.260837	4.94147	0.734598	0.324987	0.536333	0.111446	0.545378	0.416475	0.626763	0.298617	0.62488	0.84561	3.6435	1.2514	0.457547	0.536324	0.549005	1.7933	0.709797	0.265984	0.630086	0.403366	1.02754	2.12607	12.1129	1.0714	1.77388	0.775268
319	72	M	no	PD+	no	no	yes	no	no	no	no	no	0.208523	0.194712	0.0590135	0.407033	0.173297	0.222789	0.174313	0.0732842	0.294899	0.140911	0.900225	0.332422	0.180549	0.613511	0.075679	0.409307	0.28433	0.262069	0.183301	0.13989	0.369542	0.359162	0.904277	0.204924	0.359016	0.375464	5.83507	0.482564	0.187341	0.321112	0.144665	0.411482	1.13489	1.2983	1.01354	5.62756	0.436866
320	49	M	yes	PD+	no	no	no	no	no	no	no	no	0.086083	0.0771184	0.0307398	0.22253	0.046746	0.137336	0.062349	0.0488253	0.187381	0.050735	0.760489	0.10946	0.0527698	0.111229	0.034585	0.110249	0.112949	0.0956176	0.071252	0.123312	0.201311	0.109812	0.18978	0.0780567	0.190951	0.168971	0.399612	0.137217	0.078221	0.0887185	0.18764	0.200574	0.411384	0.436916	0.189278	0.313015	0.15248
321	37	M	no	PD-	no	no	no	no	no	no	no	no	0.112222	0.195219	0.0717474	0.632592	0.160158	0.198744	0.135711	0.10926	0.383542	0.202042	0.420126	0.176569	0.151851	0.26709	0.074782	0.296796	0.189186	0.200791	0.130041	0.198409	0.299984	0.226914	0.637177	0.177464	0.326279	0.320753	4.69748	0.404939	0.305901	0.223052	0.156979	0.265456	0.470736	1.5706	0.872867	4.03421	0.363964
322	28	F	no	PD-	no	no	no	no	no	no	no	no	0.071901	0.157632	0.030643	0.314208	0.111301	0.180558	0.116565	0.094032	0.328155	0.105478	0.430003	0.118281	0.128673	0.392325	0.05814	0.787767	0.219178	0.100907	0.167848	0.208836	0.302048	0.0988334	0.308996	0.146896	0.257995	0.275697	2.77197	0.257975	0.115886	0.265821	0.139053	0.164243	0.45854	0.406936	2.46614	1.19752	0.24588
323	34	F	no	PD-	no	no	no	no	yes	no	no	no	0.072764	0.123082	0.0193388	0.158627	0.058563	0.10291	0.0750121	0.0632418	0.238215	0.086232	0.285776	0.116387	0.0511131	0.202557	0.043672	0.169324	0.137832	0.137871	0.077639	0.128499	0.140574	0.114514	0.474441	0.14056	0.347941	0.260354	1.77823	0.258271	0.091206	0.127254	0.077947	0.142644	0.217675	0.352085	0.768031	1.28957	0.19281
324	20	M	yes	PD-	no	no	no	no	no	no	no	no	0.124692	0.207551	0.0437632	0.526345	0.101249	0.169952	0.131126	0.123095	0.48636	0.12137	0.96238	0.197034	0.156406	0.296183	0.083475	0.274049	0.178842	0.208781	0.183311	0.322095	0.362208	0.28602	0.591157	0.186347	0.272301	0.349208	3.21569	0.385387	0.120987	0.271689	0.225518	0.419583	1.97419	0.647903	0.728588	0.704915	0.295363
325	60	F	no	PD	no	no	no	no	yes	no	no	no	0.071347	0.130839	0.0482297	0.266197	0.042655	0.105121	0.0748833	0.0803391	0.240871	0.105286	0.311528	0.0883879	0.0843452	0.227736	0.044324	0.20709	0.126486	0.119075	0.121108	0.268419	0.217494	0.118987	0.254999	0.0997584	0.171066	0.189072	2.29137	0.248804	0.081241	0.182051	0.098896	0.19492	0.595469	0.470919	0.552049	0.540647	0.246696
326	48	F	no	PD-	no	no	no	no	no	no	no	no	0.078497	0.117725	0.0244652	0.187002	0.082491	0.163219	0.0749136	0.0479112	0.165402	0.079333	0.294914	0.117177	0.0787733	0.305479	0.049094	0.307324	0.132208	0.113092	0.129525	0.174127	0.230104	0.108608	0.382653	0.14221	0.208263	0.29231	2.66077	0.401021	0.127023	0.20891	0.077951	0.238895	0.479093	0.651927	1.36298	2.32149	0.232147
327	42	M	yes	PD-	no	no	no	no	no	no	no	no	0.109366	0.19058	0.0542948	0.434616	0.089278	0.16099	0.0965629	0.116013	0.341193	0.137102	0.652455	0.117638	0.0834992	0.314177	0.05901	0.379827	0.139512	0.123387	0.170759	0.357918	0.260227	0.121266	0.463974	0.185406	0.29047	0.343658	5.1858	0.396708	0.164081	0.213925	0.181459	0.271733	0.618757	0.423891	1.47921	1.29057	0.312479
328	55	F	no	PD+	no	no	no	no	no	no	no	no	0.187462	0.212382	0.111247	1.11785	0.136315	0.250098	0.136979	0.0548521	0.237998	0.168078	0.783867	0.161254	0.113827	0.334265	0.058175	0.438013	0.255149	0.414917	0.197455	0.243754	0.280961	0.222857	0.667947	0.222791	0.424561	0.425641	5.75145	0.591358	0.588376	0.232073	0.213392	0.346642	0.556332	1.28622	1.44896	5.38749	0.440688
329	58	F	yes	PD-	no	no	no	no	yes	no	no	yes	0.133804	0.199729	0.0650196	0.213864	0.079015	0.183176	0.088605	0.039343	0.206356	0.169704	0.42164	0.150435	0.119387	0.260333	0.03997	0.312551	0.127521	0.169415	0.159116	0.17752	0.28111	0.139631	0.698726	0.183016	0.472712	0.271663	1.01612	0.377594	0.110406	0.268903	0.128735	0.234393	0.802583	1.33297	0.964679	0.599277	0.36203
330	37	M	no	PD-	no	no	no	yes	no	no	no	no	0.349845	0.568004	0.0776942	1.27606	0.242625	0.429845	0.264349	0.317762	#	0.457461	2.24057	0.403937	0.217316	0.493649	0.157137	0.75266	0.40537	0.440319	0.490863	1.02917	0.7582	1.03168	1.41305	0.548235	1.06419	1.15157	9.30085	0.908521	0.253282	0.53967	0.752057	0.858596	2.0626	3.64841	2.54465	2.46457	0.599851
331	46	F	no	PD-	no	no	no	no	no	no	no	no	0.097212	0.250871	0.0539003	0.310695	0.114857	0.157341	0.112055	0.0542154	0.270526	0.101265	0.500968	0.10322	0.0860792	0.224342	0.046046	0.238216	0.112006	0.0939256	0.152032	0.161082	0.209157	0.153963	0.391815	0.143333	0.217679	0.293954	1.58292	0.221773	0.057718	0.193253	0.148973	0.219629	0.560923	1.87262	0.87522	0.665784	0.276644
332	73	F	no	PD	no	no	no	no	no	no	no	no	0.168619	0.264091	0.120962	0.768714	0.159246	0.278038	0.128984	0.132806	0.400454	0.201486	1.2158	0.155197	0.0880972	0.38108	0.0913	0.293485	0.302318	0.161346	0.15487	0.338593	0.233418	0.185377	0.421718	0.183764	0.396154	0.394905	6.40443	0.321266	0.099916	0.205211	0.479608	0.466403	0.959896	2.09753	1.27912	2.05304	0.362395
333	24	F	no	PD-	no	no	no	no	yes	no	no	no	0.211697	0.25744	0.0643286	0.842518	0.268817	0.216755	0.154672	0.191498	0.511486	0.282774	1.8814	0.258129	0.135278	0.34566	0.103968	0.362435	0.247562	0.376321	0.278942	0.368709	0.343401	0.260106	1.04307	0.177925	0.504702	0.391521	5.7488	0.430427	0.136632	0.239854	0.276328	0.459182	1.43859	4.80606	1.14345	1.62944	0.347338
334	43	F	no	PD	no	no	no	no	yes	no	no	no	0.176067	0.187212	0.199225	0.871824	0.125173	0.208012	0.120269	0.115985	0.382659	0.159692	0.764838	0.160249	0.0577017	0.239586	0.060819	0.246675	0.194051	0.188139	0.16701	0.261886	0.203683	0.114077	0.538715	0.117266	0.303353	0.251312	3.28697	0.288669	0.066151	0.155676	0.329241	0.31379	0.489745	0.64535	0.911964	0.981621	0.270459
335	77	F	no	PD-	no	no	no	yes	no	no	no	no	0.148266	0.233826	0.0596471	0.481358	0.101421	0.197212	0.0770706	0.0892348	0.288216	0.170237	0.956357	0.133868	0.0972898	0.331379	0.06741	0.607751	0.193687	0.139656	0.185763	0.226812	0.230479	0.314731	0.468093	0.154686	0.304769	0.352676	2.73754	0.272918	0.104324	0.30182	0.167009	0.296085	0.683909	3.51904	1.62593	1.34171	0.355867
336	61	F	no	PD-	yes	no	no	no	no	no	no	no	0.044348	0.0559762	0.0175388	0.885855	0.070413	0.106058	0.0625329	0.0651583	0.116704	0.064194	0.392678	0.078889	0.0685095	0.172477	0.090808	0.185486	0.230923	0.141839	0.116823	0.111868	0.1797	0.116151	0.170918	0.233188	0.259605	0.458356	1.00958	0.219308	0.119229	0.0946317	0.114639	0.270482	0.189437	0.303582	0.140857	0.532885	0.118119
337	39	M	yes	PD-	no	no	no	no	yes	no	no	no	0.081941	0.0993557	0.0257762	0.372318	0.076337	0.177718	0.0674935	0.0647334	0.164918	0.122489	0.514894	0.142198	0.180458	0.227636	0.083451	0.442753	0.197033	0.270225	0.250401	0.110896	0.426795	0.271922	0.50377	0.346203	0.268605	0.563515	0.818757	0.307519	0.214523	0.246714	0.083659	0.266148	0.423358	2.18934	0.566961	1.10809	0.189114
338	42	M	yes	PD+	no	no	no	no	yes	no	no	no	0.066165	0.101417	0.0984861	0.997866	0.05761	0.209775	0.103809	0.146677	0.256208	0.168936	0.488092	0.165234	0.186824	0.268872	0.089543	0.478275	0.40768	0.252132	0.255262	0.155367	0.307817	0.126972	0.443116	0.276862	0.361634	0.546537	2.50184	0.468322	0.375275	0.253208	0.296086	0.651115	0.406206	0.958034	0.77033	1.51219	0.252489
339	41	F	no	PD+	no	no	no	no	no	no	no	no	0.088166	0.110704	0.271922	1.88988	0.049835	0.223214	0.105952	0.121113	0.261374	0.247141	0.252025	0.146788	0.134313	0.527744	0.072814	0.401951	0.303491	0.25919	0.180933	0.261002	0.266684	0.153894	0.249634	0.363514	0.312845	0.53373	1.89967	0.680292	0.227784	0.371372	0.913595	0.44559	0.277809	0.364567	0.489956	0.888686	0.247071
340	37	M	yes	PD-	no	no	no	no	no	no	no	no	0.034654	0.0478362	0.0108006	0.222719	0.032203	0.0867153	0.0437399	0.0645604	0.118882	0.061281	0.228379	0.0896366	0.0766233	0.170208	0.066284	0.21735	0.216467	0.152216	0.096317	0.09237	0.181535	0.116542	0.276206	0.210406	0.210921	0.293663	1.0215	0.176749	0.1477	0.139003	0.087008	0.240141	0.182881	0.489675	0.452392	0.654602	0.118981
341	54	F	yes	PD+	no	no	no	no	no	no	no	no	0.021867	0.0339414	0.0128222	0.153643	0.017311	0.0426341	0.0198077	0.022092	0.055297	0.027742	0.0719734	0.041051	0.0425131	0.065507	0.051443	0.086774	0.090763	0.0954441	0.063609	0.07373	0.088949	0.0888239	0.115	0.18125	0.149304	0.218623	0.334241	0.137309	0.080011	0.0579473	0.056085	0.131258	0.0780947	0.111387	0.139343	0.337114	0.0634824
342	57	F	no	PD	no	no	no	no	yes	no	no	no	0.079375	0.149721	0.04652	1.45545	0.074457	0.267698	0.169098	0.164324	0.342474	0.149403	0.460126	0.159189	0.197345	0.309353	0.077544	0.392597	0.491795	0.328925	0.299482	0.249252	0.625415	0.290906	0.416849	0.266946	0.286041	0.392447	2.0002	0.357324	0.190279	0.324316	0.143479	0.910468	1.28255	1.02443	0.496463	0.838024	0.24186
343	61	F	no	PD-	no	no	no	no	yes	yes	no	yes	0.072132	0.0698601	0.0646149	0.512131	0.050638	0.188526	0.0666129	0.0492674	0.141811	0.117812	0.255031	0.139731	0.0978526	0.161866	0.045631	0.229301	0.144607	0.220458	0.137239	0.101613	0.248205	0.15604	0.670794	0.300751	0.209342	0.391283	0.761399	0.282096	0.147108	0.168052	0.125541	0.285979	0.336017	1.01478	0.342671	1.00741	0.257445
344	40	M	no	PD-	no	no	no	no	no	no	no	no	0.105326	0.129428	0.0351919	1.07977	0.124732	0.294353	0.0891148	0.0590507	0.26189	0.112715	0.606565	0.171573	0.153802	0.388649	0.074554	0.70247	0.279953	0.305699	0.297553	0.149361	0.416046	0.307634	0.91219	0.325449	0.37563	0.745324	2.26228	0.391409	0.264904	0.357156	0.092942	0.620554	0.74916	2.78399	1.15456	2.08649	0.412608
345	53	F	no	PD-	no	no	no	no	yes	no	no	no	0.052272	0.117112	0.0279023	1.43005	0.075428	0.199051	0.106926	0.117224	0.28489	0.099675	0.718388	0.0844971	0.127781	0.32446	0.047349	0.336133	0.399497	0.16668	0.278681	0.160177	0.343495	0.124004	0.195506	0.218314	0.413395	0.369586	2.65775	0.664573	0.228582	0.285634	0.1033	0.936868	1.51125	0.687941	0.699875	1.26614	0.261318
346	46	F	no	PD-	no	no	no	no	no	no	no	no	0.037015	0.0927476	0.0357301	1.60336	0.064205	0.20297	0.0943972	0.0652036	0.244592	0.051601	0.191267	0.044957	0.074495	0.329201	0.050935	0.213413	0.387646	0.131895	0.220224	0.217761	0.495189	0.161638	0.171503	0.182894	0.288992	0.322135	2.02451	0.278293	0.169633	0.102028	0.138037	0.623456	0.597054	1.08342	0.256351	0.636662	0.188607
347	61	M	no	PD-	no	no	yes	no	no	no	no	no	0.140257	0.257966	0.0575856	2.00782	0.134828	0.357877	0.144341	0.0834722	0.539585	0.191609	0.544835	0.231178	0.284235	0.695563	0.114863	1.19523	0.685482	0.414907	0.547237	0.322806	0.612188	0.709354	0.801424	0.32743	0.458792	0.705326	2.95294	0.530847	0.497024	0.358174	0.235135	0.817793	0.938876	3.16412	1.97326	2.2554	0.784531
348	53	M	no	PD-	no	no	no	no	yes	no	no	no	0.088052	0.160319	0.0564592	1.90937	0.160881	0.407517	0.256538	0.121499	0.540471	0.184648	0.54805	0.107739	0.156661	0.547817	0.127895	0.529725	0.818932	0.281	0.483016	0.511153	0.403519	0.237584	0.356218	0.3241	0.45126	0.653117	3.33935	0.556633	0.318003	0.173275	0.323273	0.705117	0.368312	0.463566	0.730942	1.95688	0.307674
349	69	M	no	PD-	no	no	no	no	no	no	no	no	0.224411	0.247788	0.0776503	1.99265	0.157132	0.591681	0.228956	0.160461	0.699108	0.249357	1.08545	0.394881	0.282729	0.699874	0.151731	0.866117	0.71022	0.710982	0.614992	0.460783	0.770104	1.22421	1.49145	0.48205	0.527278	0.835004	3.51551	0.827759	0.491056	0.35642	0.304067	1.16017	1.68254	6.08036	1.23103	3.37131	0.522093
350	44	M	no	PD	no	no	no	no	no	no	no	no	0.104308	0.219556	0.0379901	2.64722	0.118362	0.370113	0.240257	0.226539	0.46037	0.153659	1.00187	0.174876	0.1709	0.981461	0.127641	0.378611	0.884315	0.406861	0.499228	0.480788	0.352772	0.292106	0.407949	0.287493	0.633586	0.476993	3.18754	0.509781	0.296486	0.277316	0.294106	1.15435	0.875972	1.23787	0.525467	1.10512	0.335177
351	45	F	no	PD+	no	no	no	no	yes	no	no	no	0.027582	0.156925	0.0318092	1.25836	0.04838	0.212202	0.102944	0.0780723	0.33231	0.09579	0.415916	0.0358864	0.0380533	0.244984	0.050053	0.11644	0.294068	0.11729	0.265095	#	0.13937	0.129258	0.100207	0.261308	0.253165	0.34748	1.47313	0.328636	0.174717	0.0850051	0.219804	0.572306	0.445918	1.30574	0.298933	0.532223	0.214174
352	47	F	no	PD-	no	no	no	no	no	no	no	no	0.088546	0.121255	0.0462165	1.16297	0.071901	0.205231	0.126476	0.0508262	0.314581	0.139016	0.450894	0.103699	0.0891694	0.260088	0.124102	0.399762	0.313999	0.22307	0.330717	0.23635	0.340276	0.164243	0.645487	0.282199	0.298248	0.469525	1.42634	0.293849	0.244032	0.181411	0.113026	0.465518	0.40637	0.455683	0.963182	1.02714	0.230245
353	28	F	no	PD-	no	no	no	no	no	no	no	no	0.086321	0.274141	0.039724	2.04485	0.105138	0.249506	0.138688	0.125679	0.300247	0.122957	0.935693	0.103968	0.152187	0.605015	0.094478	0.557987	0.346278	0.240829	0.564711	0.387094	0.480394	0.169456	0.422362	0.259443	0.387474	0.330771	2.70919	0.324779	0.194847	0.354529	0.198348	0.811473	1.12837	1.18773	0.790095	0.894069	0.305906
354	63	M	no	PD-	no	no	no	no	yes	no	no	no	0.12373	0.306481	0.0431603	2.14404	0.145187	0.49943	0.289417	0.171227	0.41105	0.195221	0.833931	0.130828	0.203127	0.554402	0.134774	0.895861	0.635728	0.292511	0.63898	0.623367	0.497388	0.665157	0.423824	0.337587	0.666053	0.504305	3.03705	0.648981	0.42827	0.487077	0.234331	0.873075	1.17298	4.00663	1.12824	1.49157	0.363029
355	31	F	no	PD-	no	no	no	no	no	no	no	no	0.036256	0.0433822	0.0298491	0.679508	0.04637	0.115392	0.0574382	0.0558212	0.171257	0.132704	0.149038	0.0442476	0.0436774	0.127188	0.075607	0.103078	0.276052	0.173924	0.122826	0.124031	0.106747	0.0997962	0.138771	0.174587	0.155675	0.225232	0.75473	0.166671	0.11558	0.0500429	0.074985	0.208658	0.190917	0.179569	0.187262	0.544765	0.101111
356	35	F	no	PD-	no	no	no	no	no	no	no	no	0.172043	0.469713	0.069553	3.18688	0.185073	0.507975	0.394679	0.331194	0.845697	0.227004	1.1467	0.167408	0.214994	0.814679	0.208582	0.868891	1.05936	0.50355	0.859285	1.14857	0.654076	0.438588	0.490074	0.447334	1.07141	0.864174	4.90575	0.692371	0.830301	0.337918	0.496165	1.35092	1.10071	3.24049	1.12614	1.60944	0.483357
357	84	F	no	PD-	no	no	yes	no	yes	no	yes	no	0.113071	0.294297	0.0593513	2.52877	0.100596	0.413688	0.281369	0.306213	0.885116	0.201804	0.65649	0.0838119	0.105277	0.350471	0.164031	0.330574	0.868011	0.3306	0.632061	1.02774	0.367704	0.340225	0.441163	0.506116	0.759157	0.452702	3.36203	0.573109	0.388728	0.156292	0.373188	1.17472	1.0338	1.06539	0.558975	1.13958	0.205105
358	86	F	no	PD	no	no	yes	no	no	no	no	no	0.134645	0.199331	0.127982	2.19005	0.078933	0.438109	0.17563	0.162707	0.421951	0.284333	0.675182	0.13922	0.127198	0.301977	0.163558	0.241501	0.556318	0.372772	0.449487	0.690529	0.394589	0.252744	0.617835	0.365388	0.534245	0.448017	2.63539	0.42921	0.222738	0.163991	0.351778	0.936546	1.63426	0.701213	0.330904	0.843325	0.2007
359	59	M	no	PD-	no	no	yes	no	no	no	no	no	0.151336	0.109877	0.0372265	1.33778	0.118381	0.283124	0.127988	0.0709638	0.34291	0.184264	0.578548	0.117895	0.101327	0.257376	0.162045	0.214565	0.339973	0.268112	0.305795	0.344128	0.228525	0.237735	0.578447	0.304735	0.401831	0.470425	2.97078	0.323328	0.244201	0.143442	0.13044	0.530719	0.691844	1.57194	0.474871	3.49147	0.262645
360	25	F	no	PD-	no	no	no	no	no	no	no	no	0.257623	0.289253	0.0822434	2.71721	0.121528	0.417544	0.308703	0.235041	0.644032	0.178499	1.19081	0.163439	0.128016	0.447817	0.196582	0.252044	0.97157	0.347341	0.691623	0.810464	0.347122	0.209615	0.280749	0.335967	0.838947	0.476162	3.57464	0.613123	0.344861	0.183028	0.349479	1.38132	1.31566	0.642062	0.318503	0.928829	0.242093
361	32	M	yes	PD-	no	no	no	no	yes	no	no	no	0.256002	0.26997	0.0627158	2.48894	0.11589	0.424211	0.329889	0.209239	0.619553	0.318221	1.11822	0.152814	0.11838	0.299477	0.1344	0.267871	0.568021	0.378125	0.44327	0.560479	0.27528	0.196683	0.585781	0.344631	0.675166	0.478304	3.34032	0.53636	0.42983	0.147251	0.307385	1.28053	0.701303	1.05653	0.424792	0.860827	0.233686
362	74	M	no	PD	no	yes	yes	no	yes	no	no	no	0.327956	0.35083	0.0723736	1.79903	0.155931	0.368262	0.215104	0.184134	0.507725	0.272601	0.638778	0.185849	0.226684	0.446781	0.113517	0.742519	0.509544	0.340032	0.577217	0.65971	0.45847	0.289192	0.665495	0.343859	0.716028	0.611457	4.79458	0.53993	0.46908	0.328401	0.253681	1.02995	1.05186	1.38859	1.13837	3.96307	0.448668
363	32	M	no	PD-	no	no	no	no	no	no	no	no	0.067547	0.172569	0.0712491	0.507917	0.049429	0.0961843	0.0386648	0.0249276	0.241197	0.120971	0.271879	0.0589445	0.0907232	0.112739	0.08204	0.202791	0.259413	0.0927067	0.114412	0.133761	0.2445	0.198724	0.168029	0.244971	0.318409	0.193043	1.20604	0.213189	0.076387	0.142348	0.061909	0.201043	0.286665	1.69667	0.593719	0.806851	0.260722
364	31	F	no	PD-	no	no	no	no	no	no	no	no	0.055194	0.0571244	0.0201993	0.657641	0.055944	0.0783924	0.0359733	0.0337136	0.185324	0.074661	0.304683	0.0765705	0.0751929	0.128557	0.075707	0.158124	0.16996	0.0854594	0.117517	0.102586	0.179248	0.0817094	0.194948	0.104477	0.45959	0.261338	1.81649	0.195827	0.077499	0.0981383	0.066344	0.209045	0.183424	0.603726	0.409778	0.860549	0.215859
365	62	M	no	PD-	no	no	yes	no	no	no	no	no	0.077636	0.0958869	0.0167496	1.1215	0.057692	0.0784362	0.0529297	0.103233	0.189483	0.105238	0.353086	0.143366	0.113588	0.177191	0.149417	0.219028	0.345055	0.104225	0.24178	0.178898	0.241626	0.122303	0.278445	0.169358	0.907063	0.502529	3.24429	0.294182	0.176313	0.153233	0.132273	0.411133	0.445815	0.778449	0.362474	1.30858	0.180113
366	45	M	no	PD-	no	no	no	no	no	no	no	no	0.070851	0.0867102	0.0251908	1.10789	0.032783	0.125313	0.050042	0.0901622	0.176461	0.091959	0.216996	0.0506218	0.0969671	0.198396	0.152465	0.321077	0.341024	0.0575229	0.182786	0.175353	0.11378	0.0530006	0.0720302	0.128197	0.697748	0.280882	2.22254	0.293938	0.159986	0.22954	0.184689	0.320579	0.261104	0.153313	0.748447	0.317832	0.112783
367	52	F	no	PD+	no	no	no	no	no	no	no	no	0.067519	0.0502257	0.0346913	0.402807	0.052696	0.0929361	0.039151	0.0212496	0.099547	0.066744	0.487057	0.0996065	0.083097	0.102688	0.057457	0.16522	0.132492	0.0970866	0.096918	0.090925	0.128081	0.0851772	0.258327	0.198456	0.477954	0.317425	2.69871	0.237115	0.108745	0.100743	0.06522	0.190537	0.151437	0.289	0.272197	1.90048	0.147333
368	62	F	no	PD+	no	no	no	yes	no	no	yes	no	0.08526	0.0475448	0.0199384	0.266333	0.031045	0.0990459	0.0203352	0.0163619	0.08903	0.075724	0.552097	0.114819	0.0621449	0.120864	0.039725	0.104041	0.122481	0.106089	0.063779	0.065078	0.10134	0.0857918	0.393117	0.114514	0.284841	0.169636	1.0053	0.154922	0.068995	0.0687742	0.051031	0.158001	0.129657	0.643327	0.142201	0.853906	0.127702
369	42	M	yes	PD-	no	no	no	no	no	no	no	no	0.136622	0.101994	0.0371425	0.421622	0.031893	0.133727	0.0287866	0.0246206	0.26438	0.077186	0.712355	0.143912	0.0787742	0.116966	0.065747	0.144762	0.143425	0.141541	0.117453	0.085904	0.183265	0.229211	0.677059	0.184862	0.281574	0.353135	0.715658	0.188212	0.106688	0.0973578	0.07011	0.260044	0.20523	4.02504	0.522825	0.753117	0.19333
370	40	F	yes	PD-	no	no	no	no	no	no	no	no	0.109406	0.0840509	0.0214913	0.762346	0.021676	0.114689	0.0340104	0.024165	0.105584	0.038595	0.240372	0.0406036	0.0361581	0.067759	0.029344	0.061093	0.181102	0.0487939	0.093296	0.066942	0.110746	0.0578913	0.0775894	0.13215	0.176316	0.1266	0.856821	0.194191	0.040067	0.0374683	0.087753	0.19252	0.129622	0.199829	0.124791	0.327157	0.0778241
371	74	M	no	PD+	no	no	yes	no	no	yes	no	no	0.105971	0.0882762	0.0582926	0.738526	0.092825	0.129881	0.0540959	0.0312987	0.174055	0.048754	0.414026	0.148273	0.0850148	0.169445	0.09371	0.254276	0.151636	0.115442	0.12316	0.074769	0.175062	0.0417925	0.298421	0.100482	0.246359	0.197445	2.31434	0.191236	0.083756	0.120864	0.058423	0.215018	0.187503	0.177529	0.935247	1.73673	0.20268
372	21	M	no	PD-	no	no	no	no	no	no	no	no	0.06663	0.173638	0.0648375	1.56077	0.116673	0.239917	0.11267	0.0821084	0.331817	0.144531	1.02397	0.106179	0.107385	0.162037	0.102939	0.237969	0.275674	0.0756461	0.189618	0.161319	0.283409	0.0976989	0.0920107	0.146808	0.431772	0.336759	1.82927	0.270302	0.093876	0.133224	0.121262	0.424127	0.843774	1.13619	0.745615	1.37132	0.252427
373	55	M	no	PD+	no	no	no	no	no	no	no	no	0.081255	0.0889795	0.0430434	1.04007	0.090518	0.143352	0.0579533	0.0672297	0.171415	0.062977	0.900254	0.114987	0.0722941	0.191745	0.078108	0.208288	0.11544	0.101348	0.105299	0.088242	0.133084	0.0348536	0.0982049	0.0825643	0.217823	0.130119	0.607112	0.115051	0.039677	0.144287	0.087173	0.174266	0.261833	0.148632	0.242451	0.34584	0.136282
374	58	F	no	PD-	no	no	no	no	no	no	no	no	0.07299	0.0870357	0.0228666	1.10133	0.037186	0.169212	0.0523769	0.058205	0.156204	0.059694	0.459663	0.0912042	0.0597621	0.12064	0.039603	0.081713	0.131261	0.103006	0.111792	0.098036	0.136916	0.0565224	0.322758	0.0849877	0.227258	0.121502	0.886904	0.113929	0.035126	0.0709749	0.067295	0.217523	0.199173	0.354903	0.149076	0.204678	0.103682
375	36	F	no	PD-	no	no	no	no	no	no	no	no	0.090262	0.191294	0.0249881	1.81425	0.144681	0.24787	0.126855	0.114549	0.381139	0.058673	0.346042	0.0748994	0.0917947	0.175808	0.081425	0.191857	0.307816	0.0688221	0.251873	0.203889	0.267803	0.133567	0.313965	0.118154	0.531297	0.242637	2.68008	0.28386	0.114604	0.171277	0.168369	0.474568	0.434391	0.259498	0.410939	1.67181	0.19228
376	55	M	yes	PD+	no	no	no	no	no	no	no	no	0.107583	0.300417	0.0765629	2.26236	0.092094	0.303634	0.163123	0.164308	0.821562	0.146698	0.308174	0.0646779	0.0786403	0.166324	0.069195	0.188275	0.28459	0.0655522	0.263312	0.5093	0.283074	0.12154	0.222916	0.160759	0.727852	0.482993	2.14043	0.321416	0.175317	0.182465	0.281885	0.826322	0.583453	0.873139	0.437133	0.382513	0.232764
377	27	M	yes	PD-	no	no	no	no	no	no	yes	no	0.072984	0.123655	0.0475443	0.969863	0.048102	0.19156	0.0732602	0.0610229	0.362242	0.100271	1.16126	0.0717194	0.057549	0.099841	0.058395	0.134586	0.165235	0.0687121	0.12823	0.13766	0.165083	0.208941	0.314941	0.175483	0.460813	0.333585	1.01771	0.222868	0.098419	0.126772	0.128639	0.329081	0.383357	3.33105	0.423643	0.42023	0.220055
378	70	M	no	PD-	no	no	yes	no	yes	no	no	no	0.367029	0.742594	0.100352	2.6096	0.250274	0.712772	0.337975	0.318904	1.22098	0.300308	2.37957	0.282456	0.227906	0.344893	0.171496	0.368704	0.509607	0.27984	0.45152	0.672738	0.931504	0.39998	1.30757	0.35362	1.26782	0.743978	3.1503	1.06444	0.480284	0.569656	0.756403	1.75942	4.18102	4.19782	0.918051	1.20962	0.530368
379	76	F	no	PD-	no	no	yes	no	no	no	no	no	0.369134	0.244206	0.0813852	2.36228	0.110144	0.522414	0.202715	0.158991	0.327949	0.245915	3.17388	0.528489	0.128721	0.183329	0.104368	0.296882	0.236415	0.21594	0.266929	0.403139	0.33596	1.14418	0.506418	0.253745	0.742638	0.422478	2.96587	0.615188	0.244188	0.34796	0.4381	1.085	0.975969	0.454013	0.52301	0.758464	0.277489
380	36	F	no	PD-	no	no	no	no	no	no	yes	no	0.09872	0.105388	0.0221087	1.15928	0.10006	0.183035	0.109065	0.0750933	0.160819	0.06503	0.782454	0.0759895	0.0534025	0.195919	0.043255	0.113771	0.132789	0.0763705	0.123939	0.147724	0.163858	0.0943738	0.178807	0.119316	0.389325	0.20574	1.40036	0.236442	0.111586	0.134741	0.187465	0.353725	0.351813	0.474334	0.216114	0.591762	0.136366
381	69	F	no	PD	no	no	no	no	no	no	no	no	0.245725	0.529581	0.084158	3.5488	0.233457	0.56629	0.779132	0.605476	1.00119	0.24649	1.04418	0.144064	0.149862	0.425547	0.271535	0.381055	1.32871	0.172143	0.816879	0.806682	0.656862	0.235549	0.500963	0.411241	1.49884	0.951679	4.22193	1.01467	0.928637	0.422471	1.11763	1.94267	1.01729	1.69335	0.971084	1.06001	0.421655
382	44	F	no	PD-	no	no	yes	no	no	no	no	no	0.088257	0.117495	0.040202	1.20532	0.110511	0.23183	0.128989	0.0862848	0.291608	0.109227	0.479832	0.076263	0.0644144	0.119136	0.066682	0.151912	0.211749	0.072176	0.106459	0.17065	0.159429	0.128299	0.179777	0.20761	0.484926	0.343009	2.4031	0.356914	0.265334	0.12319	0.147629	0.49074	0.292105	0.449735	0.287551	1.77235	0.197012
383	84	F	no	PD	no	no	yes	no	yes	no	no	no	0.38802	0.866257	0.21629	5.95408	0.50088	1.00413	0.643098	0.481229	1.20233	0.457658	2.57389	0.331248	0.347681	0.577059	0.304651	0.639424	1.15196	0.384105	0.90753	1.2766	0.874096	0.444396	1.04033	0.458679	1.53256	0.836446	5.8777	1.33439	0.779749	0.793597	1.7338	2.46869	2.29536	3.4988	1.22494	1.56367	0.6592
384	35	F	no	PD-	no	no	no	no	no	no	no	no	0.179487	0.32352	0.0554741	1.71673	0.139443	0.547197	0.216178	0.117397	0.502371	0.133172	1.24171	0.152034	0.193773	0.30215	0.125607	0.427052	0.360276	0.217964	0.360317	0.313484	0.403835	0.169595	0.515735	0.17582	0.475592	0.296557	1.99247	0.38332	0.26319	0.35959	0.217817	0.751186	1.47589	2.72884	1.03188	0.897741	0.382733
385	71	M	no	PD	no	no	no	no	no	no	no	no	0.169108	0.290581	0.0627369	1.79682	0.273975	0.431108	0.258933	0.13481	0.711524	0.227975	0.667019	0.135955	0.13559	0.496647	0.138493	0.448135	0.692182	0.157156	0.276861	0.531634	0.342693	0.232656	0.24933	0.276682	0.647943	0.559933	6.26847	0.597847	0.376805	0.37453	0.321915	0.880747	0.469309	0.607265	0.85316	3.84774	0.354977
386	38	F	no	PD-	no	no	no	no	no	no	no	no	0.062426	0.089059	0.0356824	0.364446	0.070811	0.16384	0.0709377	0.045323	0.156738	0.083691	0.231323	0.0389913	0.0374855	0.102254	0.068401	0.108902	0.157458	0.0495863	0.074048	0.103082	0.265731	0.131295	0.203842	0.42881	0.198729	0.296517	1.31254	0.243258	0.18881	0.102792	0.217568	0.205906	0.172486	0.219421	0.260752	0.754782	0.203143
387	39	F	no	PD-	no	no	no	no	no	no	no	no	0.208944	0.470939	0.071085	3.04768	0.191574	0.451155	0.420404	0.328231	0.802975	0.211476	0.832368	0.127892	0.163591	0.320638	0.209938	0.322414	0.549262	0.149514	0.3767	0.697511	0.338444	0.169866	0.41131	0.273523	1.00183	0.565253	3.60645	0.64789	#	0.315199	0.517978	1.4165	1.057	1.29951	0.824618	1.01764	0.454518
388	40	F	no	PD-	no	no	no	no	no	no	yes	no	0.235588	0.302137	0.0722587	1.35874	0.150114	0.336828	0.183669	0.101395	0.480642	0.207463	1.04986	0.144266	0.175798	0.308332	0.107463	0.429941	0.306725	0.143915	0.247181	0.32762	0.290977	0.247385	0.887351	0.276154	0.640285	0.471314	2.22999	0.382948	0.239547	0.249092	0.1614	0.621808	0.790989	2.50456	0.690684	1.24763	0.331896
389	66	F	no	PD-	no	no	no	no	no	no	no	no	0.126715	0.163597	0.0563183	1.31971	0.116471	0.305203	0.188211	0.0966256	0.399181	0.225821	0.900461	0.0779739	0.0891262	0.188539	0.088814	0.226335	0.24811	0.102252	0.174067	0.272793	0.180336	0.200953	0.32084	0.256409	0.45122	0.419921	1.71034	0.335313	0.193066	0.155714	0.173697	0.579515	0.440138	0.695395	0.486917	0.820644	0.197358
390	65	M	no	PD+	no	no	no	yes	no	no	no	no	0.716538	0.449769	0.178687	1.7506	0.157592	0.260959	0.194612	0.0648535	0.276967	0.165426	0.752681	0.171631	0.168422	#	0.119367	0.336201	0.184288	0.183115	0.06293	0.133275	0.199599	0.173735	0.401462	0.224259	0.321485	0.146604	1.5871	0.219109	0.168843	0.249601	0.397514	0.244449	0.699582	0.887277	1.28746	2.27763	0.697976
391	38	M	no	PD-	no	no	no	no	no	no	no	no	0.273986	0.194367	0.0888323	0.468708	0.037462	0.073329	0.0844225	0.0294638	0.151261	0.072925	0.0822603	0.0636724	0.12785	0.147144	0.087583	0.122389	0.098057	0.0835792	0.063876	0.069763	0.0959919	0.0721144	0.142671	0.14591	0.151127	0.074311	0.410093	0.143214	0.077794	0.0737856	0.118098	0.0928316	0.213251	0.15756	0.272008	0.655699	0.25617
392	22	F	no	PD-	no	no	no	no	no	no	no	no	0.268115	0.204529	0.0943389	0.351804	0.070973	0.130871	0.0895046	0.0475491	0.224278	0.076979	0.346203	0.0923414	0.102698	0.225755	0.068674	0.149982	0.142343	0.129846	0.098186	0.111626	0.11984	0.115047	0.283356	0.220112	0.230584	0.100059	1.23243	0.16401	0.105412	0.0523458	0.099747	0.161159	0.378092	0.238519	0.367299	1.42234	0.321699
393	41	M	no	PD-	no	no	no	no	no	no	no	no	0.300179	0.31485	0.133372	0.827627	0.10736	0.168044	0.112299	0.0363489	0.449573	0.1683	0.823136	0.188869	0.242023	0.709912	0.102905	0.762609	0.320695	0.246826	0.287548	0.198657	0.301399	0.523388	0.5402	0.283596	0.393139	0.144863	2.60266	0.390489	0.154765	0.0775667	0.144301	0.355141	0.72454	4.55267	1.1591	3.16446	0.542543
394	77	M	no	PD-	no	no	yes	no	yes	no	no	no	0.103605	0.132663	0.0798416	0.332104	0.061876	0.0498943	0.0587802	0.0623234	0.258452	0.084493	0.119234	0.0514669	0.096452	0.374145	0.072044	0.212594	0.271657	0.102393	0.173503	0.194912	0.109505	0.111109	0.0928697	0.227368	0.268388	0.13097	1.2549	0.174476	0.080522	0.0361143	0.09885	0.159991	0.263246	0.225984	0.356092	1.2033	0.226141
395	63	M	yes	PD+	no	no	no	no	yes	no	no	no	0.12948	0.197977	0.0631342	1.35223	0.069818	0.0843557	0.140147	0.167487	0.461085	0.113012	0.20021	0.0630694	0.0878346	0.364194	0.071265	0.163107	0.781936	0.197672	0.23715	0.440138	0.115463	0.129662	0.202467	0.221406	0.51081	0.117738	3.01344	0.296443	0.138755	0.0463195	0.191605	0.676968	0.458404	0.248623	0.174627	0.538975	0.212162
396	38	M	no	PD-	no	no	no	no	yes	no	no	no	0.192621	0.219585	0.115935	0.67632	0.100137	0.207245	0.141037	0.0774977	0.721527	0.269485	0.602141	0.189892	0.204863	0.356585	0.08676	0.427218	0.321626	0.225098	0.16213	0.172618	0.202504	0.308261	0.400903	0.223688	0.22628	0.183988	1.12467	0.247513	0.232542	0.108717	0.158743	0.333174	0.521372	1.2227	0.600302	1.23036	0.439887
397	35	F	no	PD-	no	no	no	no	no	no	no	no	0.101529	0.114435	0.0621907	0.477933	0.043916	0.0844877	0.0891875	0.0587913	0.291189	0.089738	0.365556	0.0861137	0.115437	0.263116	0.063692	0.228576	0.254028	0.10631	0.11129	0.175842	0.133409	0.0971423	0.152433	0.167361	0.164236	0.164003	1.30911	0.144038	0.097342	0.0682634	0.082257	0.315942	0.615454	1.02434	0.262658	0.54524	0.180976
398	70	M	no	PD+	yes	yes	yes	no	no	no	no	yes	0.129432	0.102887	0.0507847	0.331466	0.057067	0.122456	0.109954	0.0958556	0.198342	0.083946	0.198206	0.0937228	0.108084	0.341621	0.078178	0.398022	0.427571	0.111257	0.10783	0.18736	0.16588	0.112103	0.12978	0.266027	0.241335	0.278867	1.28247	0.272321	0.704487	0.107123	0.084301	0.204774	0.380042	0.189408	0.452943	1.26402	0.249554
399	45	M	no	PD-	no	no	no	no	no	no	no	no	0.151979	0.0716522	0.0752268	0.250086	0.047245	0.111958	0.0858551	0.0544675	0.315606	0.086786	0.222753	0.0938088	0.096427	0.134943	0.079102	0.207078	0.175879	0.175219	0.098084	0.125405	0.155639	0.102595	0.351841	0.231767	0.204694	0.19677	0.764708	0.199109	0.117517	0.0824932	0.142622	0.271251	0.417668	0.140303	0.237095	0.692364	0.190687
400	66	F	no	PD	no	yes	yes	no	no	no	no	no	0.244193	0.190778	0.0552986	1.20361	0.085463	0.1489	0.155427	0.0844636	0.357045	0.116939	0.755672	0.262072	0.186379	0.405285	0.094563	0.499862	0.405367	0.241435	0.195352	0.245941	0.324911	0.280515	0.352787	0.360152	0.35943	0.341037	2.1557	0.432206	0.146633	0.158513	0.16581	0.558405	1.00941	1.14171	0.776172	1.59939	0.428772
401	45	F	no	PD-	no	no	no	no	no	no	yes	no	0.148697	0.261954	0.0670713	1.2291	0.106656	0.186277	0.256214	0.0874327	0.296478	0.151316	1.10565	0.165372	0.228385	0.453852	0.096723	0.597349	0.449349	0.19746	0.228333	0.28344	0.333291	0.128948	0.301913	0.226551	0.329503	0.37524	2.17195	0.413522	0.134946	0.235347	0.126763	0.435352	0.885561	0.147303	0.679662	1.71638	0.341492
402	44	M	no	PD-	no	no	no	no	no	no	no	no	0.207362	0.249997	0.0854974	2.7246	0.114803	0.204195	0.355045	0.22065	0.43004	0.168311	1.10371	0.171707	0.144913	0.42655	0.120514	0.275501	1.18508	0.226715	0.201393	0.841569	0.23107	0.208798	0.394908	0.296823	0.579277	0.700667	3.63827	0.669504	0.323225	0.160618	0.289906	1.08355	0.65452	1.02558	0.519193	1.06645	0.317353
403	55	F	no	PD-	no	no	no	no	no	no	yes	no	0.168264	0.224884	0.0657374	1.34154	0.064637	0.140128	0.119381	0.0851557	0.25593	0.143673	0.397281	0.151456	0.139327	0.605456	0.108796	0.571524	0.422114	0.143836	0.160444	0.245118	0.196322	0.112527	0.218146	0.206739	0.327684	0.267441	1.75069	0.286087	0.186868	0.225536	0.128737	0.38301	0.383659	0.250619	1.16027	1.09542	0.239303
404	68	M	no	PD-	no	no	no	yes	no	no	no	no	0.325993	0.528239	0.108482	3.22406	0.166812	0.367312	0.483055	0.375335	1.00259	0.233366	0.84328	0.201864	0.236301	0.883809	0.172324	0.714965	1.06185	0.320535	0.480637	0.821793	0.526101	0.304875	0.412054	0.430357	0.91606	0.917529	4.17326	0.677489	0.561383	0.405242	0.372703	1.12709	1.14584	1.16929	1.30745	1.33793	0.610209
405	31	M	no	PD-	no	no	no	no	no	no	no	no	0.270287	0.547062	0.215325	2.52227	0.195557	0.378129	0.374329	0.380167	1.06964	0.522292	0.866026	0.223576	0.283551	0.716261	0.168243	0.568264	0.944807	0.296081	0.387066	0.810977	0.393518	0.448863	0.725878	0.435576	0.634548	0.632948	3.7731	0.691726	0.459255	0.286283	0.298723	0.685718	1.35299	3.27545	1.08311	1.86099	0.370869
406	79	M	no	PD+	no	yes	yes	no	no	no	no	no	0.320689	0.311436	0.0855979	2.03588	0.100283	0.230128	0.330152	0.289788	0.517454	0.131225	0.394467	0.061539	0.158836	0.654549	0.089973	0.451027	0.835118	0.179088	0.3035	0.607632	0.317207	0.15454	0.203901	0.256622	0.523944	0.481059	2.67176	0.440419	0.240311	0.189627	0.239329	0.702177	0.766424	0.371226	0.702729	0.721467	0.286555
407	61	F	yes	PD-	no	no	no	no	no	no	no	no	0.497557	0.373079	0.12592	2.30788	0.133731	0.325283	0.405428	0.260774	1.03511	0.227364	0.600789	0.129735	0.16065	0.613008	0.205306	0.513424	0.899347	0.266033	0.395712	0.611795	0.310167	0.171988	0.524295	0.293204	0.556208	0.482912	2.39186	0.415396	0.234793	0.209233	0.270053	0.742814	0.518343	0.524523	0.58485	0.979615	0.22178
408	49	F	no	PD	no	no	no	no	no	no	no	no	0.556496	0.373748	0.19199	2.04288	0.299451	0.456438	0.451485	0.284411	0.902747	0.268249	1.00466	0.419202	0.313707	0.80886	0.213058	0.698489	1.20172	0.546545	0.4737	0.640959	0.571494	0.422314	1.13769	0.488144	0.72684	0.7983	9.06776	1.1987	0.50607	0.372669	0.241003	0.775139	0.835718	1.18646	0.803418	8.18256	0.415055
409	36	F	no	PD-	no	no	no	no	no	no	no	no	0.579829	0.390106	0.145909	1.66103	0.182133	0.345479	0.323993	0.171544	0.683205	0.216295	1.03099	0.300013	0.198855	0.715422	0.243493	0.541553	0.596048	0.401959	0.367817	0.543058	0.443754	0.291591	1.08889	0.313937	0.482675	0.437658	2.02258	0.384835	0.227731	0.258508	0.223636	0.751041	1.12088	0.797559	0.652008	0.78839	0.235109
410	67	M	no	PD+	no	no	no	yes	no	no	no	no	0.331891	0.472289	0.330403	3.20785	0.176187	0.407561	0.549358	0.32029	0.772036	0.411123	0.427656	0.12557	0.164804	0.569661	0.144712	0.429176	1.05797	0.328658	0.434404	0.910229	0.43651	0.265938	0.481462	0.301139	0.631729	0.503996	3.2251	0.558742	0.253307	0.242918	0.408359	1.02601	0.993868	0.987819	0.495689	0.528209	0.212682
411	63	M	no	PD	no	yes	no	no	yes	no	no	no	0.2338	0.370203	0.0819481	1.47377	0.126513	0.265042	0.204727	0.155111	0.537626	0.339595	0.754976	0.141217	0.225942	0.584453	0.138296	0.941917	0.787634	0.213929	0.343124	0.638676	0.43711	0.258818	0.383923	0.343508	0.360268	0.393851	1.785	0.362461	0.304233	0.309488	0.195662	0.395723	0.539645	0.881559	1.26009	1.26227	0.35906
412	30	F	no	PD-	no	no	no	no	no	no	no	no	0.325716	0.32207	0.0614276	2.58783	0.153028	0.278948	0.326375	0.290752	0.736114	0.153506	1.09663	0.111727	0.0867468	0.336825	0.126368	0.191704	1.10024	0.333936	0.354696	1.00055	0.309074	0.251285	0.317442	0.338862	0.658554	0.421295	2.98346	0.371749	0.299426	0.129852	0.236612	0.877418	0.419814	1.46017	0.275006	0.61044	0.173378
413	55	M	no	PD	no	no	no	no	yes	no	no	no	0.157405	0.166955	0.107411	1.24336	0.092071	0.170751	0.11455	0.085765	0.234757	0.139503	0.374763	0.056779	0.0633661	0.428114	0.069421	0.424653	0.463914	0.104985	0.167068	0.303619	0.222264	0.248734	0.0945912	0.192098	0.307512	0.22226	1.35402	0.210194	0.13552	0.191079	0.180301	0.308799	0.231394	0.141783	0.485933	0.505287	0.138723
414	56	M	no	PD-	no	no	no	no	no	no	no	no	0.085672	0.17152	0.0708461	0.406997	0.056619	0.112333	0.0462494	0.0631591	0.139001	0.098347	0.0980023	0.0504329	0.0296759	0.096534	0.093057	0.110177	0.082003	0.0584174	0.037484	0.111066	0.0830507	0.0715326	0.131084	0.142019	0.106016	0.139974	0.668252	0.22222	0.078593	0.0578473	0.059891	0.0971263	0.15529	0.190885	0.157855	0.912001	0.0946186
415	55	F	no	PD-	no	no	no	no	no	no	no	no	0.055256	0.0819391	0.0283676	0.173151	0.037414	0.0780724	0.034073	0.0362606	0.090104	0.057774	0.125282	0.0411864	0.0363695	0.099787	0.021443	0.135039	0.061537	0.0417232	0.040352	0.108589	0.0935525	0.0461245	0.121502	0.103621	0.071973	0.097572	0.10916	0.101191	0.060372	0.0754878	0.035147	0.0699358	0.257163	0.216302	0.265496	0.318051	0.0807639
416	20	F	yes	PD-	no	no	no	no	no	no	no	no	0.041827	0.0727617	0.0247023	0.120735	0.027674	0.0882612	0.0359702	0.0366989	0.056572	0.022707	0.224132	0.0375557	0.0247366	0.05613	0.03149	0.090161	0.075794	0.047186	0.02704	0.104367	0.0478459	0.129422	0.0704211	0.112185	0.071192	0.180135	0.211265	0.119968	0.049979	0.0568131	0.04684	0.0697738	0.083949	0.72126	0.220166	0.323094	0.0892534
417	53	M	no	PD-	no	no	no	no	no	no	no	no	0.095883	0.0970032	0.0308199	0.363613	0.040203	0.0862627	0.0476771	0.045321	0.099889	0.045861	0.675081	0.123784	0.0619846	0.141946	0.02812	0.188655	0.124103	0.159185	0.08954	0.13761	0.167357	0.229281	0.324043	0.133348	0.130033	0.112325	0.203877	0.159477	0.089188	0.121605	0.072494	0.167768	0.652208	1.10208	0.472389	0.38422	0.118322
418	32	F	no	PD-	no	no	no	no	no	no	no	no	0.04909	0.077967	0.0298382	0.151046	0.032763	0.065595	0.0308016	0.0425288	0.084484	0.030168	0.259438	0.0443123	0.0410413	0.097005	0.027761	0.093722	0.06326	0.0589361	0.100428	0.190116	0.102401	0.0583327	0.0929677	0.0899526	0.079938	0.118585	0.215807	0.129468	0.050611	0.0671914	0.069354	0.106377	0.148506	0.123886	0.172919	0.393427	0.118912
419	31	M	no	PD-	no	no	no	yes	no	no	no	no	0.036337	0.053462	0.0403365	0.136565	0.043487	0.0470217	0.0263871	0.0330926	0.050269	0.026417	0.0751614	0.0421403	0.0409789	0.081892	0.036583	0.124549	0.044792	0.0548445	0.078272	0.137115	0.0940036	0.0432934	0.101178	0.109164	0.087647	0.081257	0.210296	0.0876892	0.040203	0.0566768	0.044302	0.0807709	0.0782555	0.0637882	0.24748	0.345195	0.0733874
420	31	M	no	PD-	no	no	no	no	no	no	no	no	0.087452	0.122607	0.0577031	0.483313	0.045152	0.110915	0.0457137	0.0474174	0.190038	0.111804	0.982358	0.154291	0.114716	0.218232	0.052677	0.305797	0.137215	0.172427	0.270306	0.148988	0.279384	0.180144	0.442702	0.153454	0.192288	0.176628	1.22933	0.182595	0.098712	0.118908	0.043467	0.178003	0.455933	2.26387	0.442074	1.10142	0.223419
421	37	F	no	PD-	no	no	no	no	no	no	no	no	0.404638	0.567037	0.104055	1.03297	0.179388	0.29034	0.232465	0.101774	0.335246	0.226655	0.519766	0.263289	0.328843	0.87892	0.138979	1.22253	0.410792	0.247445	0.508003	0.418782	0.645309	0.18944	0.489566	0.311869	0.423389	0.464898	1.12126	0.334714	0.229986	0.543128	0.248887	0.417468	1.01097	0.534451	1.71258	1.21339	0.494432
422	45	F	yes	PD	no	no	no	no	no	no	yes	no	0.04489	0.0761063	0.0196651	0.504476	0.025622	0.0521648	0.0284346	0.0628816	0.142218	0.061824	0.189639	0.0550194	0.0540473	0.145658	0.040476	0.119453	0.133349	0.0653412	0.119706	0.110217	0.125259	0.0626651	0.0599333	0.0868653	0.109738	0.108993	1.04499	0.109785	0.048448	0.0583774	0.023529	0.0781016	0.299721	0.179417	0.119185	0.364862	0.0881311
423	38	F	no	PD-	no	no	no	yes	no	no	no	no	0.083665	0.105451	0.0307133	0.54992	0.052197	0.0798888	0.0417101	0.0627416	0.15203	0.062157	0.273004	0.130571	0.0933877	0.359855	0.068222	0.431904	0.10701	0.123542	0.189039	0.120892	0.198877	0.0586258	0.245445	0.101884	0.117616	0.129959	1.22258	0.169688	0.054243	0.124982	0.037499	0.134697	0.303801	0.614518	0.881302	1.07327	0.196972
424	34	F	no	PD-	no	no	no	no	no	no	yes	no	0.074917	0.0781936	0.0324734	0.373579	0.040828	0.102822	0.0368126	0.0495763	0.175718	0.083157	0.124533	0.104391	0.0553084	0.14368	0.033366	0.212142	0.095299	0.118031	0.12085	0.116085	0.191229	0.110696	0.445561	0.0999071	0.118977	0.139476	0.352508	0.135682	0.049617	0.0949301	0.035686	0.11676	0.199114	1.01883	0.283132	0.396703	0.156137
425	63	M	yes	PD	no	no	yes	no	no	no	no	no	0.092238	0.136954	0.0529477	0.365248	0.046569	0.170606	0.0497414	0.0920051	0.222267	0.145775	0.164313	0.116005	0.0774165	0.167289	0.05967	0.21933	0.105797	0.14266	0.117225	0.138287	0.169799	0.0948452	0.425909	0.200463	0.124309	0.182732	0.364019	0.14843	0.07479	0.097914	0.046892	0.124501	0.187596	0.173835	0.2396	0.463082	0.167939
426	59	M	yes	PD+	yes	yes	yes	no	no	no	no	no	0.091804	0.162265	0.0262017	1.27379	0.053048	0.144724	0.0848474	0.129125	0.321133	0.100573	0.358232	0.125449	0.087863	0.317807	0.046394	0.353445	0.287642	0.142608	0.286614	0.260266	0.298765	0.115158	0.336413	0.180036	0.203692	0.26371	1.88337	0.423091	0.120972	0.129449	0.085405	0.363806	0.878472	0.674919	0.476909	0.563076	0.213929
427	27	F	no	PD-	no	no	no	no	no	no	no	no	0.467647	0.389923	0.171829	1.72527	0.126692	0.263556	0.286957	0.194721	0.550265	0.230945	0.70782	0.159016	0.158879	0.647404	0.111608	1.08583	0.87024	0.263743	0.395157	0.875335	0.423779	0.157452	0.433327	0.298726	0.708105	0.423057	2.01998	0.437941	0.476676	0.307103	0.252297	0.740334	0.622946	0.395155	1.73726	0.913223	0.371668
428	67	M	no	PD+	no	no	no	yes	yes	no	no	no	0.142724	0.160348	0.062835	1.18803	0.071758	0.150889	0.0713531	0.0807052	0.245044	0.146603	0.656097	0.165052	0.0905924	0.281721	0.042904	0.45938	0.329271	0.27439	0.262773	0.193147	0.283568	0.233011	1.07008	0.242825	0.255765	0.340059	2.5523	0.387398	0.206974	0.201737	0.128884	0.534058	0.483415	2.58609	0.612695	1.55256	0.285081
429	49	F	no	PD	no	no	no	yes	no	no	no	no	0.143072	0.205727	0.043908	1.36585	0.055304	0.135669	0.0875083	0.0887645	0.42933	0.101756	0.482374	0.101125	0.094515	0.374428	0.055332	0.328551	0.534471	0.217581	0.32858	0.219801	0.354003	0.154448	0.559282	0.227794	0.317939	0.481984	2.0841	0.406044	0.28134	0.158228	0.190534	0.775303	1.22261	1.12745	0.631978	1.08118	0.265765
430	50	M	no	PD	no	no	no	no	yes	no	no	no	0.109456	0.113231	0.0586229	0.667292	0.040484	0.1022	0.0410781	0.0773494	0.192915	0.085823	0.219121	0.117525	0.0820248	0.184071	0.061788	0.262565	0.177873	0.167396	0.178454	0.12634	0.174253	0.115708	0.362478	0.193892	0.178702	0.239158	1.16169	0.233448	0.16088	0.126065	0.092235	0.308865	0.385747	1.006	0.505706	0.693355	0.220818
431	29	F	no	PD-	no	no	no	no	no	no	no	no	0.101486	0.272263	0.0683331	1.14088	0.051904	0.155289	0.0708609	0.0697393	0.250253	0.112932	0.467353	0.0962185	0.125381	0.589666	0.068129	0.686648	0.225445	0.166199	0.393169	0.203	0.381701	0.122645	0.188338	0.197847	0.255685	0.260192	1.58605	0.27189	0.148815	0.31445	0.178896	0.646659	0.853743	0.541946	1.12445	1.03306	0.417189
432	66	F	no	PD	no	no	no	no	no	no	no	no	0.105991	0.220069	0.0777621	1.5681	0.07219	0.181327	0.144878	0.125565	0.398041	0.115516	0.291358	0.109592	0.114301	0.892897	0.068761	0.438115	0.467435	0.170916	0.366635	0.255305	0.267303	0.124784	0.344894	0.246118	0.357688	0.345787	2.96015	0.363152	0.2581	0.327962	0.277113	0.740782	0.396744	0.397574	0.664296	1.56712	0.290688
433	32	F	no	PD-	no	no	no	no	no	no	no	no	0.087988	0.191116	0.040431	0.740698	0.061626	0.126187	0.0831977	0.0503716	0.26668	0.124752	0.270906	0.107859	0.165307	0.54693	0.069802	1.00775	0.21717	0.152395	0.338437	0.212156	0.333145	0.113572	0.250901	0.24897	0.225318	0.317055	1.15386	0.262259	0.184104	0.332802	0.09	0.34701	0.438508	0.353194	1.57963	1.11573	0.387038
434	21	M	no	PD-	no	no	no	no	no	no	no	no	0.124093	0.101734	0.0244604	1.5636	0.061065	0.163841	0.0927559	0.108246	0.369621	0.079226	0.557887	0.0910155	0.061292	0.138238	0.040807	0.125157	0.276185	0.155832	0.167404	0.22715	0.131142	0.0906072	0.280413	0.198476	0.315106	0.294063	2.09298	0.275418	0.176913	0.0829801	0.151019	0.757926	0.241574	0.451086	0.188324	0.697991	0.116331
435	65	F	no	PD	no	no	no	no	no	no	no	no	0.198512	0.393572	0.0437352	2.03015	0.154325	0.270355	0.190715	0.333442	0.883999	0.164236	0.769669	0.144564	0.139501	0.543998	0.117064	0.451841	0.875576	0.270484	0.518006	0.588666	0.328367	0.138402	0.280767	0.259997	0.766644	0.507789	3.47299	0.622159	0.52313	0.216236	0.433357	1.23492	1.05312	0.645381	0.507109	1.07919	0.237228
436	27	F	no	PD-	no	no	no	no	no	no	no	no	0.11986	0.105736	0.0311789	1.06568	0.048467	0.16286	0.0628672	0.0752048	0.264204	0.153798	0.178019	0.0608644	0.0679037	0.191396	0.066161	0.236441	0.194575	0.119766	0.174576	0.26106	0.156051	0.102946	0.0916267	0.182463	0.215851	0.214069	1.35899	0.191759	0.112415	0.103859	0.152196	0.330477	0.271602	0.15058	0.269996	0.555181	0.132042
437	27	F	no	PD-	no	no	no	no	no	no	no	no	0.263085	0.27581	0.0429395	2.1687	0.162047	0.271702	0.227977	0.214143	0.640811	0.159717	0.829758	0.221582	0.132553	0.520493	0.108671	0.365052	0.818095	0.377319	0.497508	0.622989	0.356226	0.157884	0.578378	0.219281	0.754914	0.366153	3.35711	0.494803	0.461629	0.160361	0.322438	1.16821	0.697287	0.974661	0.270215	0.643887	0.179022
438	58	M	yes	PD+	no	no	no	no	no	no	no	no	0.205525	0.075049	0.0268662	0.621684	0.087353	0.123199	0.0884945	0.0322713	0.154882	0.057672	0.227321	0.0698194	0.0703849	0.200418	0.073036	0.204345	0.19631	0.0896441	0.151698	0.149513	0.159411	0.133992	0.153952	0.162664	0.196754	0.312458	1.71262	0.317458	0.111233	0.0922628	0.090789	0.20256	0.171388	0.0927467	0.236095	1.22135	0.14765
439	23	M	no	PD-	no	no	no	no	no	no	no	no	0.367495	0.377592	0.0873132	1.34589	0.102139	0.176599	0.150346	0.0728644	0.285532	0.076483	0.583594	0.0931496	0.117662	0.450344	0.074928	0.612637	0.527969	0.170937	0.275364	0.34909	0.337239	0.106297	0.486081	0.220091	0.441317	0.305641	1.78912	0.252205	0.186348	0.233057	0.195874	0.481471	0.527313	0.657864	1.71422	1.08229	0.2257
440	68	F	no	PD	yes	yes	yes	no	yes	no	no	no	0.530783	1.01777	0.123121	3.72043	0.253594	0.847716	0.730289	0.650541	1.23113	0.359699	2.12553	0.414837	0.252476	1.12249	0.320032	0.920603	2.22352	1.0686	1.29498	1.23435	1.00211	0.483288	1.03754	0.642958	2.16642	1.10018	7.11072	1.29585	1.32127	0.399331	0.984123	2.43085	1.46754	2.43674	0.815076	1.1119	0.383668
441	52	M	no	PD-	no	no	no	no	no	no	no	no	0.172048	0.350144	0.0440524	1.95475	0.07674	0.172449	0.165851	0.187428	0.342521	0.093246	0.822321	0.0926872	0.0840871	0.27674	0.083622	0.18745	0.393339	0.246193	0.254232	0.258866	0.178542	0.126594	0.152309	0.209777	0.55885	0.39641	3.23343	0.357045	0.229509	0.0857059	0.205033	0.802059	0.276647	0.767301	0.151312	0.48034	0.124355
[truncated: 4 more columns]
